# Supplementary material for: Discovery of a preliminary urinary metabolite panel for Parkinson’s disease: a pilot study using paired patient-spouse samples and machine learning consensus
Source: Front Neurol. 2026 Jun 9;17:1763253. doi: 10.3389/fneur.2026.1763253 (PMC13286780; doi:10.3389/fneur.2026.1763253)
Supplement: SUPPLEMENTARY TABLE S1 — Complete differential metabolite dataset with annotation and statistical metrics. [file Table_1.xlsx]

## Sheet: Sheet1
name	ID	mz	rt	ppm	formula	KEGG	PD_Mean	PD_Median	PD_RSD	NC_Mean	NC_Median	NC_RSD	FC	log2FC	P.value	-log10(P.value)	FDR	VIP	posneg
Methylpyrrolidone	M100T86	100.075	86	3.865	C5H9NO	C11118	3.54331e+08	4.10224e+08	75.63	6.17516e+08	5.07053e+08	62.74	0.57	-0.8	0.043361	1.36	0.291666	1.29448	pos
Benzimidazole	M102T42_4	102.034	42.3	0.754454	C7H6N2	C02009	4.2869e+08	4.89515e+08	47.18	7.19493e+08	5.74383e+08	55.81	0.6	-0.75	0.0182884	1.74	0.199746	1.60963	pos
Styrene Oxide	M103T80	103.054	79.6	1.715	C8H8O	C02083	2.7042e+07	2.51023e+07	91.61	9.22089e+06	8.14607e+06	76.98	2.93	1.55	0.0248176	1.61	0.235939	1.51498	pos
L-Cysteine	M105T241	105.001	240.8	1.18456	C3H7NO2S	C00097	3.01202e+06	2.01808e+06	92.27	5.72049e+06	3.47248e+06	77.3	0.53	-0.93	0.0333597	1.48	0.268	1.47471	pos
3-Isoxazolidinone	M110T213	110.019	212.5	15.885	C3H5NO2		4.42118e+08	4.21799e+08	18.46	3.91071e+08	3.89196e+08	9.25	1.13	0.18	0.043086	1.37	0.290961	1.46785	pos
2-Oxazolidinone	M110T34	110.019	34.1	16.794	C3H5NO2	C93484	5.12374e+08	5.61225e+08	62.14	306074808	1.67735e+08	83.38	1.67	0.74	0.0427972	1.37	0.290961	1.39179	pos
3-Methyl-1-butylamine	M110T344	110.019	343.7	16.794	C5H13N	C02640	3.33759e+08	3.05746e+08	84.58	4.99207e+08	5.47791e+08	30.45	0.67	-0.58	0.016548	1.78	0.187293	1.66696	pos
(R)-Sulcatol	M111T235	111.117	234.9	1.62	C8H16O	C07288	3.77243e+06	3.00562e+06	63.44	1.99855e+06	440488	110.68	1.89	0.92	0.0083105	2.08	0.127322	1.71669	pos
3-Chlorophenol	M112T42_2	112.006	42.2	9.173	C6H5ClO	C14270	9.28846e+07	8.5599e+07	35.42	6.46827e+07	6.49029e+07	14.96	1.44	0.52	0.00904147	2.04	0.133991	1.788	pos
2-Ethyl-5-methyloxazole	M112T70_2	112.076	69.6	1.01	C6H9NO		4.15561e+06	2.92714e+06	84.04	1.13081e+07	4.47742e+06	125.6	0.37	-1.44	0.0466206	1.33	0.301935	1.38034	pos
N-Carbamoylputrescine	M115T52_2	115.087	52	0.137113	C5H13N3O	C00436	3.73671e+07	3.4033e+07	27.53	4.82051e+07	4.57673e+07	31.86	0.78	-0.37	0.0115233	1.94	0.153172	1.67531	pos
5-Aminopentanoic acid	M118T141	118.086	141.4	5.513	C5H11NO2	C00431	8.22559e+07	7.13169e+07	43.84	5.43043e+07	5.26617e+07	30.65	1.51	0.6	0.0114827	1.94	0.153062	1.67915	pos
4-aminobenzoate	M120T145	120.044	145.2	0.0997956	C7H6NO2-		8.44419e+07	7.59581e+07	25.85	6.98919e+07	6.93464e+07	8.34	1.21	0.27	0.0139433	1.86	0.171355	1.71235	pos
1-Methylhistamine	M126T44	126.103	44.4	1.832	C6H11N3	C05127	1.37991e+07	1.21366e+07	49.36	2.79873e+07	2.65652e+07	32.39	0.49	-1.02	5.77343e-05	4.24	0.00303025	2.4931	pos
Bis(sulfanyl)carbamic acid	M126T53	126.066	53.1	0.907	CH3NO2S2		8.08103e+06	6.81858e+06	100.02	4.01483e+06	4.24026e+06	28.2	2.01	1.01	0.0436108	1.36	0.291666	1.41525	pos
Hydroxyhydroquinone	M127T72_1	127.039	71.7	1.818	C6H6O3	C02814	3.76735e+07	3.48663e+07	38.8	2.77715e+07	2.46061e+07	55.65	1.36	0.44	0.0499443	1.3	0.312572	1.33613	pos
N-Cyclohexylformamide	M128T384	128.108	384.2	7.921	C7H13NO	C11519	2.56981e+07	2.3775e+07	102.54	9.16582e+07	3.13385e+07	215.98	0.28	-1.83	0.0385997	1.41	0.281871	1.37902	pos
5-methylthiopentanaldoxime	M130T52	130.069	51.7	6.9792	C6H13NOS	C17245	4.39836e+06	5.0686e+06	74.12	7.11426e+06	6.2616e+06	62.54	0.62	-0.69	0.0463613	1.33	0.301548	1.29083	pos
3-Hydroxy-1-indanone	M131T267	131.049	267.4	1.234	C9H8O2	C07720	6.27483e+07	7.23545e+07	65.3	1.75015e+08	1.38696e+08	74.05	0.36	-1.48	0.00185246	2.73	0.0457544	1.96408	pos
3-Hydroxy-2-oxoindole	M132T112	132.045	111.5	1.608	C8H7NO2	C11130	3.22962e+08	2.05515e+08	76.87	1.23078e+08	1.49087e+08	50.74	2.62	1.39	0.00914759	2.04	0.134509	1.7444	pos
4-Hydroxyproline	M132T144	132.101	144.3	6.815	C5H9NO3	C01157	4.34763e+06	2.14027e+06	150	4.97774e+06	5.09937e+06	34.86	0.87	-0.2	0.035371	1.45	0.274189	1.40115	pos
L-Methionine	M132T71	132.048	70.9	0.317914	C5H11NO2S	C00073	2.6223e+07	1.6195e+07	104.3	1.82232e+06	1.87376e+06	29.75	14.39	3.85	5.09648e-09	8.29	7.00349e-07	3.27732	pos
N-Carbamoylsarcosine	M133T58_2	133.061	58.2	1.757	C4H8N2O3	C01043	4.87138e+07	3.04071e+07	109.08	1.6209e+07	9.32963e+06	104.65	3.01	1.59	0.0018252	2.74	0.045229	2.01043	pos
L-Aspartic acid	M134T65	134.045	65.1	0.876	C4H7NO4	C00049	2.62169e+06	2.35019e+06	93.77	622883	263795	116.34	4.21	2.07	0.0264454	1.58	0.243749	1.50512	pos
N-benzylformamide	M136T223	136.076	222.9	1.567	C8H9NO	C15561	6.84393e+07	5.36548e+07	64.43	3.35089e+07	2.84912e+07	49.87	2.04	1.03	0.00150766	2.82	0.0401228	2.08125	pos
Dopamine	M137T57	137.06	57.1	0.715	C8H11NO2	C03758	3.56321e+08	2.00368e+08	85.95	3.97254e+06	3.91453e+06	64.64	89.7	6.49	2.16065e-14	13.67	1.16644e-11	3.4409	pos
3,5,5-Trimethyl-2-cyclohexen-1-one	M139T74	139.075	74.5	0.342	C9H14O	C14743	2.71695e+06	2.26075e+06	58.6	5.21742e+06	4.45944e+06	61.88	0.52	-0.94	0.00144762	2.84	0.0392137	2.01363	pos
L-Threonine	M142T42_2	142.046	42	9.5821	C4H9NO3	C00188	4.09741e+07	4.88203e+07	55.29	6.06039e+07	4.84696e+07	43.39	0.68	-0.56	0.0300388	1.52	0.25917	1.48384	pos
4-Fluoromuconolactone	M144T42_1	143.997	42.2	4.956	C6H5FO4	C16476	1.77395e+08	1.57415e+08	33.7	1.00506e+09	1.05857e+09	47.84	0.18	-2.5	3.28568e-08	7.48	3.94178e-06	3.17781	pos
Aminoadipic acid	M144T71	144.066	70.8	1.277	C6H11NO4	C00956	1.53279e+08	1.36579e+08	71.54	8.30485e+07	7.71385e+07	41.14	1.85	0.88	0.0232365	1.63	0.226288	1.46407	pos
Coumarin	M147T220	147.044	219.7	1.67283	C9H6O2	C05851	1.3403e+07	8.79382e+06	92.4	2.40425e+07	2.10921e+07	60.39	0.56	-0.84	0.0296723	1.53	0.257774	1.45436	pos
D-Pipecolic acid	M147T56	147.096	56.5	5.153	C6H11NO2		4.45627e+07	3.84639e+07	60.72	2.93635e+07	2.32452e+07	79.7	1.52	0.6	0.0354861	1.45	0.27421	1.43516	pos
4-Isopropylbenzoic acid	M148T42_4	148.026	42	10.601	C10H12O2	C06578	1.51547e+07	1.51222e+07	65.95	2.78227e+07	2.82063e+07	42.82	0.54	-0.88	0.00789111	2.1	0.124252	1.7413	pos
2,5-Dioxopentanoate	M148T56	148.097	55.6	0.111	C5H6O4	C00433	1.73415e+07	1.06628e+07	98.26	4.72495e+07	4.55674e+07	84.9	0.37	-1.45	0.00326743	2.49	0.0682189	1.92848	pos
3-Formylsalicylic Acid	M149T272	149.096	271.7	0.095	C8H6O4	C13277	1.51742e+07	1.29189e+07	59.72	69148.1	56478.9	63.88	219.44	7.78	3.65848e-19	18.44	2.44999e-15	3.56857	pos
Glycine	M151T51	151.144	51.2	0.643	C2H5NO2	C00037	6.11528e+08	4.969e+08	59.57	4.67869e+07	1.30528e+07	117.73	13.07	3.71	1.8837e-09	8.72	2.84741e-07	3.11795	pos
D-4-Hydroxyphenylglycine	M151T70_2	151.075	70.1	0.323	C8H9NO3	C03493	2.40794e+08	2.28026e+08	37.62	1.62219e+08	1.60718e+08	30.7	1.48	0.57	0.0208915	1.68	0.215857	1.60571	pos
2-(2-Furanyl)piperidine	M152T107	152.035	106.8	19.658	C9H13NO		4.94534e+06	5.10289e+06	78.31	9.24594e+06	7.94882e+06	58.25	0.53	-0.9	0.00682648	2.17	0.113146	1.7666	pos
6-Imino-5-oxocyclohexa-1,3-dienecarboxylate	M152T42	152.036	42.2	13.034	C7H5NO3	C04584	2.45059e+08	1.54261e+08	108.04	1.78387e+06	1.90101e+06	70.53	137.37	7.1	1.51871e-14	13.82	8.82957e-12	3.45262	pos
Dihydroxyacetone phosphate	M153T35	152.994	34.9	1.547	C3H7O6P	C00111	2.2519e+07	2.04804e+07	34.66	1.66844e+07	1.65011e+07	29.19	1.35	0.43	0.0216277	1.66	0.219412	1.58038	pos
Selenocysteine	M153T42	153.033	42.2	12.941	C3H7NO2Se	C05688	465565070	3.03364e+08	104.4	8.78995e+07	7.74066e+07	41.97	5.3	2.41	0.000407929	3.39	0.014543	2.34148	pos
Aminocaproic acid	M154T173	154.086	172.9	15.287	C6H13NO2	C02378	1.2078e+07	8.96442e+06	64.27	761716	661757	78.29	15.86	3.99	4.53492e-13	12.34	1.90416e-10	3.3919	pos
1-(2-Thienyl)-1,2-propanedione	M155T239	155.07	239.5	0.21	C7H6O2S		8.36549e+06	7.46867e+06	34.1	6.24605e+06	6.61811e+06	46.42	1.34	0.42	0.0325411	1.49	0.266175	1.39477	pos
3-sulfolactaldehyde	M155T281	155.047	281.4	1.483	C3H6O5S	C20798	7.73081e+06	7.04788e+06	28.32	6.21735e+06	6398632	15.6	1.24	0.31	0.0395149	1.4	0.283755	1.37998	pos
1,1'-Thiobisethanethiol	M155T35_1	154.967	35.1	6.746	C4H10S3		4.41298e+06	4.3846e+06	13.46	4.9057e+06	4.85235e+06	11.25	0.9	-0.15	0.022034	1.66	0.221475	1.5331	pos
Indanone	M155T71	155.07	70.8	15.084	C9H8O	C01504	5.48053e+06	3.22265e+06	88.93	1.25402e+06	865364	146.18	4.37	2.13	0.000221448	3.65	0.00880896	2.29837	pos
4-Nitrophenol	M157T51	157.061	51.1	0.844	C6H5NO3	C00870	5.8188e+07	5.37522e+07	33.46	4.52367e+07	4.46912e+07	11.29	1.29	0.36	0.0434129	1.36	0.291666	1.36624	pos
Chloroxylenol	M157T67	157.013	66.7	5.842	C8H9ClO	C14715	4.1812e+06	4.14217e+06	13.06	4.56673e+06	4.69941e+06	9.29	0.92	-0.13	0.0355666	1.45	0.274278	1.40327	pos
N-Acetylasparagine	M158T56	158.118	56.3	10.076	C6H10N2O4		6.63384e+07	5.37843e+07	100.55	2.32978e+07	2.4939e+07	57.8	2.85	1.51	0.000808289	3.09	0.0243388	2.13575	pos
(R)-Pelletierine	M159T69	159.149	68.6	0.104	C8H15NO	C06182	1.51788e+08	8.29239e+07	104.74	4.01855e+07	1.01129e+07	162.02	3.78	1.92	0.00484964	2.31	0.0906907	1.86768	pos
FA 6_3;O2	M160T59	160.06	58.8	0.418	C6H6O4	C02480	3.17769e+07	2.56544e+07	60.28	9.38067e+06	5.23542e+06	101.52	3.39	1.76	0.000431423	3.37	0.0150958	2.29595	pos
dihomomethionine	M161T84	161.063	83.6	0.792111	C7H15NO2S	C17217	5.12547e+06	4.64495e+06	31.42	3.62778e+06	3689822	12.91	1.41	0.5	0.000552434	3.26	0.0176173	2.26704	pos
2-oxo-5-Methylthiopentanoic acid	M163T56	163.042	55.7	0.372	C6H10O3S	C17211	8.58688e+06	1.23622e+06	162.35	1.88103e+07	5.72684e+06	135.53	0.46	-1.13	0.0487815	1.31	0.311496	1.29854	pos
6-Hydroxy-3,4-dihydro-2(1H)-quinolinone	M164T248	164.054	248.4	14.534	C9H9NO2		1.95989e+06	1.72505e+06	61.32	846417	774836	75.7	2.32	1.21	0.00228452	2.64	0.0537893	1.99095	pos
1-Methylnaphthalene	M165T42_3	165.062	42	6.329	C11H10	C14082	3.8428e+07	2.35051e+07	96.06	7.46088e+07	6.24651e+07	77.63	0.52	-0.96	0.0401109	1.4	0.284122	1.3771	pos
Ephedrine	M166T209	166.12	208.7	15.256	C10H15NO	C01575	3.41695e+07	2.91361e+07	50.73	2.25654e+07	2.12478e+07	50.74	1.51	0.6	0.0371436	1.43	0.277128	1.41083	pos
D-Xylono-1,5-lactone	M166T69	166.072	69.4	7.845	C5H8O5	C02266	1.70195e+08	1.68695e+08	27.91	1.22526e+08	1.31304e+08	19.35	1.39	0.47	0.00219983	2.66	0.0521201	1.99543	pos
Paeonol	M167T274	167.07	273.6	0.404	C9H10O3	C10712	2.18024e+07	2.19163e+07	22.1	2.70788e+07	2.50331e+07	21.78	0.81	-0.31	0.0117642	1.93	0.154861	1.72912	pos
1-deoxy-L-glycero-tetrulose 4-phosphate	M167T42_1	167.012	42.2	12.659	C4H9O6P	C15556	6.97619e+08	6.23727e+08	69.89	1.1404e+08	1.1133e+08	13.45	6.12	2.61	1.61041e-06	5.79	0.000125479	3.04239	pos
Cyanuric acid	M168T55	168.113	55.3	11.2556	C3H3N3O3	C06554	1.10053e+08	9.03326e+07	60.29	6.59113e+06	4.47743e+06	92.53	16.7	4.06	6.93131e-12	11.16	1.94025e-09	3.31122	pos
Genipic acid	M168T80	168.091	79.7	2.582	C9H12O4		3.69645e+06	3.45567e+06	57.3	7.32926e+06	7.41804e+06	56.73	0.5	-0.99	0.00608779	2.22	0.105049	1.82489	pos
3-NITRO-4-TOLUIDINE	M170T448	170.154	447.6	2.551	C7H8N2O2	C18320	5.9114e+07	5.93469e+07	46.68	3.86765e+07	3.24575e+07	72.12	1.53	0.61	0.0326468	1.49	0.266191	1.47216	pos
6-Acetamido-3-oxohexanoate	M170T96	170.081	96.1	0.792	C8H13NO4	C03682	9.56539e+06	1.15183e+07	57.91	1.35742e+07	1.14187e+07	40.92	0.7	-0.5	0.0418335	1.38	0.289505	1.38584	pos
Acetone cyanohydrin	M171T159	171.113	159	1.76012	C4H7NO	C02659	7.79851e+06	7.52794e+06	52.76	3.93574e+06	3.49559e+06	41.4	1.98	0.99	0.000208353	3.68	0.00837623	2.26636	pos
(+_-)-2,8-Epithio-cis-p-menthane	M171T283	171.138	282.7	0.297	C10H18S		3.18351e+06	2.7888e+06	67.82	5.4324e+06	5.45604e+06	35.81	0.59	-0.77	0.00315601	2.5	0.0670033	1.93567	pos
Campholenic alcohol	M172T250	172.133	249.8	1.163	C10H18O		5.41107e+07	5.59137e+07	68.02	5.88121e+06	4.75662e+06	103.31	9.2	3.2	1.15391e-05	4.94	0.000709048	2.56221	pos
(S)-Ureidoglycolic acid	M173T72_1	173.129	71.9	11.015	C3H6N2O4	C00603	2.4792e+07	2.48974e+07	55.07	4.90487e+07	4.46743e+07	57.07	0.51	-0.98	0.0144575	1.84	0.174916	1.61686	pos
Bromobenzene-2,3-oxide	M173T78	172.956	77.7	18.793	C6H5BrO	C14840	1.50045e+07	1.44114e+07	28.86	2.15362e+07	2.08832e+07	24.88	0.7	-0.52	0.000506209	3.3	0.0170041	2.21831	pos
Hexanoylglycine	M174T255	174.113	255.3	0.204	C8H15NO3		3.79287e+07	3.35824e+07	39.96	2.79605e+07	2.78784e+07	10.97	1.36	0.44	0.0269763	1.57	0.246206	1.55968	pos
alpha-Methyltryptamine	M175T87	175.123	86.8	1.891	C11H14N2	C20127	7.13358e+06	5.8554e+06	59.6	1.74752e+07	1.62656e+07	71.81	0.41	-1.29	0.00665899	2.18	0.111593	1.72264	pos
D-Mannuronic acid	M178T106	178.05	106.3	15.235	C6H10O7	C02024	6.7181e+06	6.73224e+06	21.81	4.01643e+06	3.72463e+06	37.13	1.67	0.74	0.000454989	3.34	0.0156309	2.29017	pos
Propofol	M179T283	179.143	283.4	0.191	C12H18O	C07523	1.30028e+07	1.07457e+07	76.78	2.37224e+07	1.90853e+07	57.44	0.55	-0.87	0.00985397	2.01	0.140211	1.68224	pos
Hippuric acid	M180T225	180.065	225.4	0.093	C9H9NO3	C01586	8.88257e+09	7.90599e+09	50.48	14924484956	1.55101e+10	50.94	0.6	-0.75	0.0196395	1.71	0.20877	1.60866	pos
Gluconic acid	M180T324	180.064	323.6	3.68414	C6H12O7	C00257	4.29125e+07	2.49024e+07	102.05	8.87118e+07	8.30664e+07	55.48	0.48	-1.05	0.00485971	2.31	0.0906907	1.80118	pos
Homophenylalanine	M180T57	180.102	57.1	0.001	C10H13NO2	C17235	5.10415e+06	4.60049e+06	59.71	1.12693e+07	1.09723e+07	47.66	0.45	-1.14	0.00042709	3.37	0.0150137	2.18555	pos
3-Methoxybenzenepropanoic acid	M181T284	181.122	284.2	0.552	C10H12O3		3.60868e+06	1.70093e+06	103.93	1.03627e+07	7.1787e+06	109.74	0.35	-1.52	0.0155323	1.81	0.179932	1.60645	pos
Hydroxyphenyllactic acid	M183T83	183.065	83.5	0.45	C9H10O4	C03672	4.5933e+06	4.72668e+06	30.05	1.63227e+06	890873	121.06	2.81	1.49	5.94529e-06	5.23	0.000377601	2.77046	pos
(1xi,4xi,6xi)-Carvone oxide	M184T247	184.097	247.4	0.089	C10H14O2	C09841	3.39049e+07	3.02685e+07	54.32	5.52302e+07	4.92635e+07	40.03	0.61	-0.7	0.00638155	2.2	0.108875	1.7486	pos
p-Synephrine	M185T90	185.129	89.8	0.814	C9H13NO2	C04548	1.37119e+09	1.17348e+09	50.8	2.7409e+09	2.57246e+09	33.4	0.5	-1	0.000105708	3.98	0.00472745	2.42912	pos
Farnesene	M188T72	188.128	71.9	12.72	C15H24	C09665	3.62434e+07	3.25935e+07	60.81	1.7369e+07	1.5485e+07	33.23	2.09	1.06	0.00156822	2.8	0.0414086	2.03628	pos
N6,N6,N6-Trimethyl-L-lysine	M189T57	189.087	57.1	0.108	C9H20N2O2	C03793	5.4171e+07	5.84666e+07	41.69	8.55171e+07	7.23966e+07	44.28	0.63	-0.66	0.0115315	1.94	0.153172	1.70621	pos
Indole-3-propionic acid	M190T320	190.087	320.5	2.362	C11H11NO2	C22236	1.0242e+07	1.1414e+07	53.48	1.7156e+07	1.51547e+07	44.53	0.6	-0.74	0.0194635	1.71	0.208069	1.55697	pos
1-Hydroxy-2-naphthaldehyde	M190T57	190.083	57.1	18.687	C11H8O2	C11427	1.4423e+07	1.65524e+07	45.46	2.14279e+07	1.75655e+07	47.59	0.67	-0.57	0.0320507	1.49	0.264193	1.46555	pos
N-Methylserotonin	M191T256	191.071	256.4	1.217	C11H14N2O	C06212	1.74722e+07	1.44734e+07	86.41	2.59742e+07	2.80716e+07	46.49	0.67	-0.57	0.0435227	1.36	0.291666	1.36301	pos
3-Sulfinoalanine	M192T167	192.105	167.1	10.0446	C3H7NO4S	C00606	1.78094e+08	1.35405e+08	65.96	6.02956e+07	4.91903e+07	69.89	2.95	1.56	1.70976e-05	4.77	0.00100173	2.53702	pos
2-Amino-5-epi-valiolone	M192T60	192.05	59.6	0.843	C7H13NO5	C21247	1.89319e+07	1.94149e+07	49.27	3.67091e+07	2.83314e+07	80.54	0.52	-0.96	0.0018053	2.74	0.0450312	2.06938	pos
4-(4-Methyl-3-pentenyl)-3-cyclohexene-1-carboxaldehyde	M193T247	193.123	246.9	1.036	C13H20O		1.10721e+07	1.09348e+07	12.43	1.23682e+07	1.21983e+07	14.32	0.9	-0.16	0.0374093	1.43	0.278157	1.49302	pos
Eugenyl formate	M193T263	193.159	263.1	0.604	C11H12O3		4.98527e+06	4.83824e+06	63.16	1.2494e+07	1.00359e+07	77.78	0.4	-1.33	0.0170678	1.77	0.190544	1.55792	pos
beta-Ionol	M195T258	195.138	257.6	0.252	C13H22O		5.85903e+09	5.72131e+09	84.42	7.17118e+07	3.81689e+07	130.29	81.7	6.35	3.29098e-07	6.48	2.99678e-05	2.94849	pos
Galacturonic acid	M195T54	195.134	54	19.726	C6H10O7	C08348	1.24724e+07	1.25139e+07	65.26	1.7011e+07	1.56711e+07	37.03	0.73	-0.45	0.0421938	1.37	0.289505	1.42627	pos
4-Ethyl-2-hexyl-5-methyloxazole	M196T70	196.068	69.5	16.628	C12H21NO		51696205	4.49321e+07	27.5	4.28132e+07	4.23995e+07	9.37	1.21	0.27	0.0310103	1.51	0.262369	1.50888	pos
Galactonic acid	M197T253	197.064	252.7	6.986	C6H12O7	C00880	1.04576e+07	6.34651e+06	99.05	2.37029e+07	2.0175e+07	74.36	0.44	-1.18	0.0100902	2	0.140553	1.69881	pos
Phosphoroselenoic acid	M201T33	200.994	33.1	13.2055	H3O3PSe	C05172	7.26465e+07	2.90343e+07	148.66	1.63137e+07	4688435	153.42	4.45	2.15	0.00811276	2.09	0.126425	1.7774	pos
Acetylpseudotropine	M201T54	201.16	53.6	0.237	C10H17NO2	C12452	1.25213e+07	1.16571e+07	67.04	5.43941e+06	5.38211e+06	94.27	2.3	1.2	0.0217826	1.66	0.220392	1.52802	pos
Tanakamine	M202T54	202.083	54.3	18.558	C13H17NO2		4.74083e+06	3.39826e+06	86.83	2.71045e+06	518556	163.32	1.75	0.81	0.0391449	1.41	0.283455	1.33559	pos
N2-(Carboxyethyl)-L-arginine	M203T293	203.148	292.8	11.052	C9H18N4O4	C06655	4.61558e+06	4.53569e+06	37.4	1.00629e+07	1.01888e+07	33.93	0.46	-1.12	4.08379e-06	5.39	0.000275583	2.76168	pos
Propyl acetate	M205T400	205.142	399.9	6.47561	C5H10O2		2.25031e+06	2.02473e+06	84.44	810261	619955	97.05	2.78	1.47	0.000352022	3.45	0.0130858	2.24703	pos
Xanthurenic acid	M206T116	206.045	115.7	0.886	C10H7NO4	C02470	3.61361e+07	3.23484e+07	61.79	7.06136e+07	5.27422e+07	61.62	0.51	-0.97	0.00384567	2.42	0.076893	1.91113	pos
Monoethylglycinexylidide	M207T80	207.051	79.5	6.629	C12H18N2O	C16561	1.47e+07	1.40596e+07	65.19	2.27859e+07	2.42792e+07	47.95	0.65	-0.63	0.0366085	1.44	0.275766	1.39459	pos
Sinapic acid	M208T209	208.061	208.9	2.256	C11H12O5	C00482	1.08423e+07	8.53947e+06	62.22	1.6596e+07	1.49648e+07	51.76	0.65	-0.61	0.0311768	1.51	0.262721	1.41048	pos
O-Methylcorypalline	M208T90	208.114	90	8.792	C12H17NO2		5.77907e+06	4.03656e+06	75.78	1.54854e+07	7.55911e+06	191.6	0.37	-1.42	0.033367	1.48	0.268	1.46632	pos
Miglitol	M208T99	208.133	98.9	0.954	C8H17NO5	C07708	2.05776e+08	1.0605e+08	97.46	3.42024e+08	2.89652e+08	65.7	0.6	-0.73	0.0408643	1.39	0.285446	1.39028	pos
Jasmine ketolactone	M209T257	209.154	257.4	2.398	C12H16O3		2.07268e+07	8.79329e+06	138.76	7.50033e+07	2.66938e+07	228.45	0.28	-1.86	0.0200732	1.7	0.212187	1.5906	pos
D-altro-D-manno-Heptose	M211T232	211.06	232.2	0.462	C7H14O7	C21042	813801	223582	143.05	5.72527e+06	1.71717e+06	137.12	0.14	-2.81	0.00760841	2.12	0.121062	1.74113	pos
Pyocyanin	M211T245	211.169	244.7	13.907	C13H10N2O		12606276	8.9903e+06	80.17	899418	856069	16.87	14.02	3.81	9.41854e-07	6.03	7.90948e-05	3.06949	pos
S-(Allylthio)-L-cysteine	M211T54	211.106	53.5	8.598	C6H11NO2S2		4.82476e+06	4.63653e+06	12.37	5.54266e+06	5.19418e+06	17.34	0.87	-0.2	0.0203704	1.69	0.213241	1.60948	pos
(-)-1-(Methylthio)propyl 1-propenyl disulfide	M212T147	212.061	147.3	7.14	C7H14S3		3.72238e+06	3.32254e+06	22.15	3089923	2.96816e+06	18.69	1.2	0.27	0.0207289	1.68	0.215205	1.58081	pos
Betalamic acid	M212T53	212.103	53.4	2.059	C9H9NO5	C08538	3.6023e+07	3.3945e+07	30.85	4.9905e+07	4.53662e+07	37.87	0.72	-0.47	0.0164803	1.78	0.187293	1.57202	pos
N-Heptanoylhomoserine lactone	M214T232	214.144	232	1.575	C11H19NO3	C11844	7.97493e+06	7.71813e+06	30.05	1.06767e+07	9.67474e+06	32.97	0.75	-0.42	0.0434519	1.36	0.291666	1.36036	pos
Bornyl_acetate	M214T310	214.181	309.8	2.113	C12H20O2	C11338	2.48602e+07	2.04958e+07	62.81	2.55679e+06	1.97894e+06	88.92	9.72	3.28	7.40012e-09	8.13	9.98752e-07	3.062	pos
4-(Glutamylamino) butanoate	M215T69	215.103	69.3	0.8	C9H16N2O5	C15767	2.55042e+07	2.15479e+07	105.71	1.41109e+07	5.28591e+06	134.52	1.81	0.85	0.0398348	1.4	0.283755	1.37788	pos
Dibenzothiophene sulfone	M217T430	217.034	430.4	11.1723	C12H8O2S	C21150	1.41181e+06	270050	126.19	2.56463e+06	2.49622e+06	59.6	0.55	-0.86	0.00995419	2	0.140553	1.70507	pos
zealexin A1	M217T54_2	217.155	54.1	17.419	C15H22O2	C22011	1.03987e+08	1.03039e+08	29.98	3.76634e+06	3.02083e+06	82.22	27.61	4.79	6.62999e-12	11.18	1.92729e-09	3.50137	pos
Captopril	M218T262	218.139	262.1	1.019	C9H15NO3S	C06867	9.48569e+06	4.86896e+06	94.23	1.56171e+07	1.2409e+07	61.42	0.61	-0.72	0.0399052	1.4	0.283755	1.34976	pos
1,2,4-Trichlorobenzene	M219T50	219.026	49.7	6.31988	C6H3Cl3	C06594	3.86893e+07	3.62345e+07	48.4	5.6739e+07	4.98449e+07	47.41	0.68	-0.55	0.0324882	1.49	0.26603	1.43552	pos
Bergaptol	M220T71	220.064	70.9	17.118	C11H6O4	C00758	1.52675e+09	1.75461e+09	74.32	3.97546e+09	3.54617e+09	59.26	0.38	-1.38	0.00323921	2.49	0.0680055	1.98219	pos
3-Carboxy-4-methyl-5-propyl-2-furanpropionic acid	M223T325	223.096	325.2	0.807	C12H16O5		2.30831e+06	2.5047e+06	25.01	1.78697e+06	1.73534e+06	15.17	1.29	0.37	0.036735	1.43	0.275766	1.4749	pos
Scoparone	M224T155	224.092	154.9	0.140211	C11H10O4	C09311	5.81184e+07	5.79258e+07	52.27	2.86947e+07	1.96059e+07	73.07	2.03	1.02	0.010192	1.99	0.141342	1.77736	pos
Indolylmethylthiohydroximate	M224T306	224.128	306.2	0.512	C10H10N2OS	C16516	4.67039e+07	3.85045e+07	54.65	6.22795e+07	6.06042e+07	39.46	0.75	-0.42	0.0495393	1.31	0.312572	1.34917	pos
Flavanone	M225T239	225.111	238.8	3.687	C15H12O2	C00766	3.16104e+07	3.58055e+07	34.7	4.39974e+07	3.99694e+07	40.48	0.72	-0.48	0.0196395	1.71	0.20877	1.59252	pos
L-Menthyl (R,S)-3-hydroxybutyrate	M225T290	225.185	290	0.906	C14H26O3		1.32454e+07	1.5065e+07	52.88	1.94026e+07	1.71605e+07	39.77	0.68	-0.55	0.0367378	1.43	0.275766	1.43574	pos
(5alpha,8beta,9beta)-5,9-Epoxy-3,6-megastigmadien-8-ol	M226T302	226.18	301.6	0.232	C13H20O2		8.2713e+07	7.96963e+07	68.85	2.08482e+07	1.33957e+07	104.99	3.97	1.99	9.64771e-05	4.02	0.00441924	2.39019	pos
1-Methoxyphenanthrene	M226T346	226.123	345.6	0.158	C15H12O	C11433	1.00488e+08	5.63116e+07	111.06	4.08808e+07	2.18766e+07	104.71	2.46	1.3	0.0488277	1.31	0.311496	1.30898	pos
3-[(2-Methyl-3-furanyl)thio]-4-heptanone	M227T274	227.092	273.8	0.899	C12H18O2S		2.55392e+07	2.87093e+07	22.15	3.0864e+07	3.07552e+07	19.23	0.83	-0.27	0.0180152	1.74	0.198089	1.58236	pos
1-Pyrroline-5-carboxylic acid	M227T52	227.125	52.2	0.417	C5H7NO2	C04322	4.23018e+09	4.20375e+09	35.9	2.38708e+09	2.69976e+09	58.78	1.77	0.83	0.00377111	2.42	0.0760055	1.93854	pos
Prodan	M228T57	228.098	56.5	17.975	C15H17NO		3.81341e+06	1.85747e+06	92.68	8.01752e+06	7.42876e+06	66.81	0.48	-1.07	0.0218338	1.66	0.220424	1.50416	pos
Traumatic acid	M229T264	229.143	264.4	0.997	C12H20O4	C16308	5.06267e+07	5.02002e+07	12.95	5.576e+07	5.36075e+07	11.58	0.91	-0.14	0.0419584	1.38	0.289505	1.43098	pos
Deoxyamidinoproclavaminate	M229T52	229.13	51.7	3.007	C9H16N4O3	C06656	1.61324e+07	1.53643e+07	23.28	2.13683e+07	2.01595e+07	34.6	0.75	-0.41	0.00769253	2.11	0.121632	1.7562	pos
Citronellyl propionate	M230T307	230.212	307.4	1.104	C13H24O2		1.46368e+06	1.14413e+06	72.96	496452	524155	61.84	2.95	1.56	0.00507347	2.29	0.0937538	1.85223	pos
Bergapten	M234T141	234.079	140.6	12.4649	C12H8O4	C01557	1.52673e+07	6.06153e+06	133.67	5.3248e+06	3.15579e+06	163.89	2.87	1.52	0.0110059	1.96	0.149073	1.62128	pos
2-Hydroxy-6-oxo-(2-aminophenyl)-hexa-2,4-dienoate	M234T74	234.08	74.2	15.888	C12H11NO4	C08062	1.0596e+07	7.65776e+06	108.4	2.09168e+07	1.66021e+07	95.65	0.51	-0.98	0.0226996	1.64	0.224707	1.5486	pos
4-Methylumbelliferyl acetate	M236T202	236.092	201.9	2.832	C12H10O4	C03837	9.38821e+07	6.53785e+07	114.67	5.00578e+06	4.51466e+06	71.59	18.75	4.23	6.64402e-05	4.18	0.00336857	2.53662	pos
4-Amino-2,6-dinitrotoluene	M236T244	236.139	244	8.06989	C7H7N3O4	C16394	1.33648e+07	1.42362e+07	39.27	2.50588e+06	3.42254e+06	86.34	5.33	2.42	0.000183818	3.74	0.00763348	2.49273	pos
Zeatin	M237T255	237.149	254.7	13.366	C10H13N5O	C00371	2.06093e+07	1.73421e+07	105.89	2.80858e+07	2.11765e+07	56.38	0.73	-0.45	0.0336113	1.47	0.268549	1.49037	pos
Elymoclavine	M238T286_1	238.121	286.1	8.119	C16H18N2O		2.62916e+06	2.33485e+06	64.47	5.72453e+06	4.27171e+06	83.75	0.46	-1.12	0.00875543	2.06	0.13182	1.73151	pos
1-Carboxyethylphenylalanine	M238T99	238.107	99	0.754	C12H15NO4		7.30741e+06	7.52687e+06	25.64	9.98375e+06	9.35996e+06	25.46	0.73	-0.45	0.00181342	2.74	0.045085	2.00171	pos
L-Cystine	M241T71	241.093	70.8	13.659	C6H12N2O4S2	C00491	3.61398e+07	4.00675e+07	55.38	6.83372e+07	6.09461e+07	60.1	0.53	-0.92	0.0091866	2.04	0.13482	1.70328	pos
Prometryn	M242T309	242.284	309.3	1.285	C10H19N5S	C18542	2.8382e+07	1.71188e+07	101.93	9.1095e+07	4.59448e+07	122.61	0.31	-1.68	0.0480557	1.32	0.308586	1.34091	pos
Salsalate	M242T55	242.015	54.8	15.722	C14H10O5	C75590	3.28402e+07	2.31681e+07	85.55	7.30425e+07	6.26776e+07	78.04	0.45	-1.15	0.0367142	1.44	0.275766	1.40292	pos
hydroxyisovaleroyl carnitine	M245T211_2	245.136	210.6	10.371	C12H23NO5		6.34841e+06	5.85367e+06	39.18	9.98407e+06	7.59621e+06	56.38	0.64	-0.65	0.00949874	2.02	0.137269	1.72512	pos
Catechin	M247T263	247.097	262.7	1.696	C15H14O6	C06562	2.35333e+06	1.79507e+06	67.18	3.90161e+06	3.91257e+06	48.36	0.6	-0.73	0.0421584	1.38	0.289505	1.34671	pos
Thymol Sulfate	M248T282	248.168	282.5	14.514	C10H14O4S		1.04834e+09	8.85444e+08	49.53	4.81707e+08	3.57834e+08	76.67	2.18	1.12	0.000501767	3.3	0.0169301	2.24973	pos
2,6-Dibromophenol	M251T48	250.868	48.2	9.813	C6H4Br2O	C16247	6.59911e+06	2.23825e+06	186.62	1.77764e+07	11651500	141.3	0.37	-1.43	0.00862628	2.06	0.130656	1.74979	pos
Prosulfocarb	M252T335	252.139	335	11.319	C14H21NOS	C18760	1.33126e+06	1.03607e+06	97	1.94474e+06	1.82751e+06	47.87	0.68	-0.55	0.0275263	1.56	0.247083	1.48157	pos
Toluene-cis-dihydrodiol	M253T267	253.143	266.5	2.08744	C7H10O2	C04592	1.01429e+08	1.02975e+08	15.29	8.69067e+07	8.24048e+07	29.45	1.17	0.22	0.0442094	1.35	0.292702	1.38845	pos
noroxomaritidine	M254T84	254.122	84.2	19.091	C16H17NO3	C21405	1.51818e+06	1.29798e+06	60.8	2.33739e+06	2.17221e+06	46.54	0.65	-0.62	0.0495339	1.31	0.312572	1.31412	pos
Hexadecenal	M256T325	256.264	325.4	0.0842098	C16H30O	C06123	9.67178e+06	5.89763e+06	124.3	2.08621e+07	1.70361e+07	41.01	0.46	-1.11	0.00075405	3.12	0.0229803	2.25281	pos
Terpentetriene	M256T369	256.257	369.5	9.27341	C20H32	C19814	9.09923e+06	6.38462e+06	89.82	1.95614e+07	1.53807e+07	108.36	0.47	-1.1	0.0420555	1.38	0.289505	1.36705	pos
Ent-isokaurene	M256T449	256.258	448.7	13.1757	C20H32	C20145	7.05818e+07	6.33097e+07	57.88	8.83618e+06	7.97832e+06	94.09	7.99	3	1.89027e-07	6.72	1.80844e-05	2.90932	pos
N-Despropyl-rotigotine	M257T295	257.157	294.6	19.616	C16H19NOS		5.85263e+07	3.87971e+07	74.81	3.16184e+07	3.12361e+07	64.08	1.85	0.89	0.0341152	1.47	0.271128	1.40286	pos
Palmitaldehyde	M258T326	258.278	325.9	2.817	C16H32O	C00517	9.46249e+06	7.61477e+06	61.39	1.74307e+07	1.58299e+07	64.95	0.54	-0.88	0.0151613	1.82	0.178539	1.63148	pos
Hexanoylcarnitine	M260T238	260.186	238.4	2.593	C13H25NO4		8.14984e+07	6.97061e+07	37.59	1.2612e+08	1.03246e+08	57.05	0.65	-0.63	0.0490987	1.31	0.312284	1.36344	pos
Asparaginyl-Gamma-glutamate	M261T208	261.145	207.7	1.182	C9H16N4O5		4.09424e+06	4515890	74.58	7.04074e+06	5.70386e+06	51.1	0.58	-0.78	0.0218625	1.66	0.220424	1.54761	pos
1-(2-aminophenyl)decane-1,3-dione	M262T300	262.183	299.7	10.8847	C16H23NO2	C21490	2.21171e+06	2.15305e+06	38.23	3.14489e+06	3.22474e+06	36.46	0.7	-0.51	0.023529	1.63	0.227407	1.51685	pos
10,11-epoxy-3,11-dimethyl-7-ethyl-2,6-tridecadienoic acid	M264T214_3	264.186	214.5	4.689	C17H28O3	C20992	5.18082e+06	5.21524e+06	68.92	8.73675e+06	9.85265e+06	39.75	0.59	-0.75	0.0131453	1.88	0.165312	1.65296	pos
BPAquinone	M265T73	265.075	73.3	18.063	C15H14O3	C13628	3.21152e+06	3.42518e+06	64.9	4.97272e+06	3.61738e+06	56.82	0.65	-0.63	0.0388435	1.41	0.282315	1.38976	pos
Pseudobaptigenin	M266T120	266.033	120	1.30969	C16H10O5	C10522	2.0427e+08	1.9253e+08	81.11	7.01258e+07	1.4454e+07	146.16	2.91	1.54	0.00242691	2.61	0.0556908	1.97839	pos
L-Glutamic acid 5-phosphate	M266T91	266.114	90.7	12.5488	C5H10NO7P	C03287	9.39005e+06	9.32607e+06	68.64	1.52072e+07	1.02016e+07	61.58	0.62	-0.7	0.0382079	1.42	0.280365	1.40259	pos
1alpha-Hydroxyarbusculin A	M267T291	267.159	291.4	0.832	C15H22O4		4.63134e+06	2.42763e+06	84.16	6.63637e+06	7.32011e+06	40.21	0.7	-0.52	0.0409134	1.39	0.285525	1.37098	pos
11-cis-Retinol	M269T299	269.226	298.7	0.982149	C20H30O	C00899	3.98902e+06	3.25248e+06	65.62	8.43943e+06	5.20929e+06	80.18	0.47	-1.08	0.010256	1.99	0.141709	1.73045	pos
Linuron	M271T66	271.001	66.3	0.556087	C9H10Cl2N2O2	C11007	2.79757e+06	2.50971e+06	65.9	1.27395e+06	891772	83.86	2.2	1.13	0.00255225	2.59	0.0574104	1.97782	pos
Bupranolol	M272T322	272.129	322	3.992	C14H22ClNO2		2.74219e+07	2.67027e+07	16.61	3.3176e+07	3.0291e+07	22.39	0.83	-0.27	0.00994104	2	0.140553	1.71136	pos
ent-cassa-12,15-dien-2beta-ol	M272T329	272.222	329.2	14.068	C20H32O	C21827	3.85213e+06	3.59831e+06	55.23	160313	156616	51.04	24.03	4.59	7.4151e-15	14.13	7.00541e-12	3.45864	pos
Fenpropidin	M274T327	274.257	326.6	14.173	C19H31N	C18726	9.00221e+06	5.37611e+06	84.66	811388	435410	100.72	11.09	3.47	4.42152e-06	5.35	0.000295733	2.68145	pos
Dehydrohistidyltryptophyldiketopiperazine	M278T232	278.142	232	6.05655	C17H15N5O2	C22164	8.05073e+07	1.15362e+07	220.57	6.31097e+07	5.69252e+07	54.59	1.28	0.35	0.0442001	1.35	0.292702	1.3757	pos
6-Tuliposide A	M279T249	279.134	249.5	11.097	C11H18O8	C20577	1.45438e+07	1.61308e+07	62.28	2.34194e+07	2.52704e+07	29.75	0.62	-0.69	0.0154307	1.81	0.179932	1.68947	pos
Aminoparathion	M279T330	279.094	329.8	3.32139	C10H16NO3PS	C06605	2.79891e+06	2.07764e+06	105.11	1.14161e+06	851535	97.89	2.45	1.29	0.0249839	1.6	0.236923	1.49122	pos
(2S)-2-Amino-5-[[(1S,2R)-1-carboxy-2-hydroxybut-3-ynyl]amino]-5-oxopentanoic acid	M281T85	281.113	85.5	7.856	C10H14N2O6	C22140	3.92989e+07	1.24866e+07	198.65	6.82661e+08	5.82576e+07	160.68	0.06	-4.12	0.00964537	2.02	0.138593	1.73374	pos
Secophenol	M283T308	283.173	307.8	14.3134	C19H24O3	C19944	1.22351e+06	324718	166.7	3.66517e+06	3.91084e+06	38.29	0.33	-1.58	4.49552e-05	4.35	0.0024444	2.65984	pos
N-Acetyl-glucosamine 1-phosphate	M284T268	284.058	267.7	18.035	C8H16NO9P	C04256	1.67625e+08	1.44692e+08	64.01	9.25426e+07	1.00225e+08	63.01	1.81	0.86	0.0252685	1.6	0.237468	1.56746	pos
ST 18_4;O3	M287T128	287.161	128.5	11.013	C18H22O3	C05298	8.28629e+06	3.48079e+06	115.71	2.224e+07	1.16197e+07	156.71	0.37	-1.42	0.0254926	1.59	0.238162	1.46346	pos
Evodiamine	M287T232	287.123	232	17.127	C19H17N3O	C09187	1.97236e+06	1.65552e+06	60.1	976279	928941	55.32	2.02	1.01	0.0072249	2.14	0.117685	1.80299	pos
(S)-Chiral alcohol	M288T118	288.028	117.6	7.72	C16H16O6	C18354	5.83355e+06	5.76482e+06	26.32	4.59353e+06	5.0896e+06	24.99	1.27	0.34	0.0252575	1.6	0.237468	1.5413	pos
7a-Hydroxydehydroepiandrosterone	M288T192	288.182	191.9	9.928	C19H28O3	C18045	2.2139e+07	2.30749e+07	31.4	1.56867e+07	1.46938e+07	22.57	1.41	0.5	0.0075528	2.12	0.120431	1.77084	pos
5'-Deoxyadenosine	M290T271	290.196	271.1	11.3241	C10H13N5O3	C05198	2.48157e+07	1.24018e+07	133.08	7.33325e+06	2.30403e+06	142.12	3.38	1.76	0.0362254	1.44	0.275337	1.36689	pos
Leucocyanidin	M290T69	290.079	69	2.46202	C15H14O7	C05906	4.8529e+06	3.85054e+06	82.04	1.17564e+07	1.02478e+07	66.27	0.41	-1.28	0.00434076	2.36	0.0836925	1.90706	pos
N-gamma-Glutamyl-S-allylcysteine	M291T242	291.171	242.2	1.337	C11H18N2O5S		9.74655e+06	9.06287e+06	45.17	1.36364e+07	1.21881e+07	28.52	0.71	-0.48	0.00992523	2	0.140553	1.75533	pos
Glutamyl-Gamma-glutamate	M293T201	293.191	201.1	17.869	C10H17N3O6		9.07595e+06	6.53772e+06	81.95	1.86406e+07	1.03873e+07	81.41	0.49	-1.04	0.0318245	1.5	0.264193	1.45347	pos
4,6-Icosanedione	M293T268	293.211	268.4	0.714	C20H38O2		6.10225e+06	4.24703e+06	95.26	170381	79433.7	130.76	35.82	5.16	8.42824e-10	9.07	1.3271e-07	3.16492	pos
11-HpODE	M295T281	295.227	281.2	0.14	C18H32O4	C07338	6.24438e+06	3.66737e+06	100.96	2.28329e+07	1.73418e+07	62.3	0.27	-1.87	3.11361e-05	4.51	0.00176938	2.56769	pos
Dydrogesterone	M296T293	296.185	292.9	15.011	C21H28O2		2.20065e+07	1.85083e+07	46.75	1.4309e+07	1.33326e+07	44.41	1.54	0.62	0.0307466	1.51	0.262049	1.41942	pos
7-Dehydropregnenolone	M298T297	298.183	297.1	10.578	C21H30O2		1.15329e+07	1.21975e+07	24.69	7.60855e+06	7.49028e+06	33.91	1.52	0.6	0.0010144	2.99	0.0293832	2.12415	pos
5'-Methylthioadenosine	M298T98	298.096	97.7	2.457	C11H15N5O3S	C00170	6.02397e+07	5.74488e+07	36.48	3.50816e+07	3.68436e+07	37.61	1.72	0.78	0.00543258	2.26	0.0982283	1.79708	pos
2-Hydroxypseudobaptigenin	M299T271	299.058	271.3	8.65245	C16H10O6	C16226	3.82263e+07	3.51053e+07	44.9	2.67616e+07	2.63055e+07	59.01	1.43	0.51	0.03421	1.47	0.271311	1.46579	pos
Leucyl-Glutamate	M299T295	299.236	295.4	4.122	C11H20N2O5		6.62771e+06	5.92682e+06	91.04	1.65064e+07	1.53831e+07	57.69	0.4	-1.32	0.0029884	2.52	0.0647173	2.03247	pos
Gibberellin A12 aldehyde	M300T224_1	300.181	224.3	12.53	C20H28O3	C06093	9.17411e+07	2.96673e+07	116.42	2.02167e+08	1.88822e+08	79.1	0.45	-1.14	0.0432137	1.36	0.291355	1.29355	pos
Mannitol 1-phosphate	M301T113	301.14	113	9.027	C6H15O9P	C00644	5.71635e+07	5.71315e+07	8.88	5.31565e+07	5.34122e+07	3.86	1.08	0.1	0.0155806	1.81	0.179932	1.64859	pos
Temazepam	M301T252	301.176	252.1	13.32	C16H13ClN2O2	C07125	2.09636e+06	1.69654e+06	86.51	3.28608e+06	3.08241e+06	50.1	0.64	-0.65	0.0450682	1.35	0.295426	1.31674	pos
Trihexyphenidyl	M302T337	302.305	337.5	2.447	C20H31NO	C07171	5.43659e+07	3.7643e+07	80.91	6.82269e+06	3.94947e+06	91.53	7.97	2.99	2.79875e-06	5.55	0.000201456	2.71649	pos
N5-Acetyl-N2-gamma-L-glutamyl-L-ornithine	M304T225	304.175	225.3	2.484	C12H21N3O6		7.72748e+07	6.10379e+07	70.52	4.19901e+07	3.1944e+07	89.63	1.84	0.88	0.0311181	1.51	0.262721	1.48293	pos
alpha-noroxycodol	M304T248_1	304.158	248	12.076	C17H21NO4		3.31341e+07	3.13402e+07	64.38	5.78282e+07	5.73808e+07	59.06	0.57	-0.8	0.0270966	1.57	0.246206	1.49085	pos
brevianamide F	M306T256	306.117	255.5	14.3439	C16H17N3O2	C20563	1.40682e+06	1.22458e+06	66.04	3.8024e+06	1.82683e+06	141.06	0.37	-1.43	0.0300079	1.52	0.25917	1.49732	pos
Dehydroepiandrosterone	M306T382	306.243	381.7	0.835	C19H28O2	C01227	6.9743e+06	4.67408e+06	87.15	1.39296e+07	1.16109e+07	65.52	0.5	-1	0.0126818	1.9	0.162502	1.69883	pos
Sterigmatocystin	M307T74	307.059	73.6	4.54838	C18H12O6	C00961	3.60649e+06	3.08227e+06	99.56	6.0509e+06	5.76144e+06	55.6	0.6	-0.75	0.0310344	1.51	0.262369	1.42957	pos
16beta-Hydroxysteroid	M310T429	310.31	429.5	1.695	C19H32O2	C03050	4.28857e+07	3.29909e+07	74.65	419057	256512	92.6	102.34	6.68	4.05424e-14	13.39	1.91512e-11	3.43317	pos
taxa-4(20),11-dien-5-alpha-yl acetate	M314T291_2	314.234	290.8	7.936	C22H34O2	C11896	2.23892e+09	2.09815e+09	75.55	8.81225e+08	1.02296e+09	101.86	2.54	1.35	0.0170656	1.77	0.190544	1.6504	pos
Clonazepam	M316T227_1	316.014	226.9	18.368	C15H10ClN3O3		1.96696e+06	1.89611e+06	56.52	4.18219e+06	4.17337e+06	72.7	0.47	-1.09	0.00818275	2.09	0.126732	1.77423	pos
castanin	M316T231	316.121	231.5	8.71559	C17H14O5	C10199	3.87886e+06	3.0498e+06	53.64	1.95428e+06	2.13448e+06	66.47	1.98	0.99	0.00379949	2.42	0.0763738	1.95163	pos
(2E,4E,7R)-2,7-Dimethyl-2,4-octadiene-1,8-diol 8-O-b-D-glucopyranoside	M316T262	316.194	262.5	19.829	C16H28O7		3.47881e+07	3.57549e+07	58.84	6.03773e+07	4.71394e+07	59.1	0.58	-0.8	0.0137282	1.86	0.169816	1.67026	pos
Scopolamine	M321T274	321.175	274.2	19.229	C17H21NO4	C01851	5.8354e+06	5.21968e+06	84.4	9.48219e+06	1.18226e+07	53.38	0.62	-0.7	0.0317129	1.5	0.264193	1.42882	pos
stylopine	M324T79	324.119	79.3	11.1953	C19H17NO4	C05175	3.6529e+08	1.36879e+08	155.3	1.04899e+08	3.32324e+07	162.86	3.48	1.8	0.0315611	1.5	0.263497	1.44498	pos
Ellagic acid	M325T246	324.993	245.8	6.73337	C14H6O8	C10788	4.19506e+08	3.7057e+08	57.29	2.17029e+08	2.27233e+08	61.41	1.93	0.95	0.0101328	1.99	0.140779	1.77304	pos
alpha-D-Ribose 1-methylphosphonate 5-phosphate	M326T103	326.037	102.5	9.955	C6H14O10P2	C20423	7.13076e+07	6.34714e+07	72.7	1.09804e+07	1.05703e+07	71.07	6.49	2.7	2.75985e-05	4.56	0.00159228	2.50524	pos
Dihyroxy-1H-indole glucuronide I	M326T115	326.086	114.6	2.574	C14H15NO8		2.50145e+08	1.70458e+08	87.76	1.38526e+07	1.81156e+06	156.09	18.06	4.17	1.55016e-06	5.81	0.000122863	3.00902	pos
Coniferin	M326T119	326.132	118.8	11.6444	C16H22O8	C00761	6.93668e+06	1.7618e+06	155.14	1.16338e+07	9.1262e+06	89.65	0.6	-0.75	0.0227441	1.64	0.224707	1.5365	pos
D-glycero-D-manno-Heptose 1,7-bisphosphate	M327T196	327.027	195.9	7.76383	C7H16O13P2	C11472	4.4657e+07	4.36603e+07	59.57	2.39337e+07	1.6303e+07	90.48	1.87	0.9	0.0394972	1.4	0.283755	1.44454	pos
9-Hydroxy-12-oxooctadeca-10,15-dienoic acid	M328T303_2	328.248	302.5	1.29	C18H30O4	C21923	3.46225e+08	3.35343e+08	54.18	1.93972e+08	8.64738e+07	76.09	1.78	0.84	0.0156201	1.81	0.179932	1.61727	pos
Dihydroceramide	M330T373	330.299	372.7	2.89077	C19H39NO3		1.32711e+07	1.34705e+07	87.32	1.19115e+06	358243	110.57	11.14	3.48	6.70173e-05	4.17	0.00336857	2.47595	pos
Pseudomonine	M331T240_1	331.139	239.7	1.73709	C16H18N4O4		1.8446e+07	2.1641e+07	72.85	3.21983e+07	3.55964e+07	54.71	0.57	-0.8	0.034421	1.46	0.271933	1.36809	pos
3-hydroxydecanoyl carnitine	M332T250	332.243	249.5	4.403	C17H33NO5		9.24283e+07	7.81931e+07	56.9	4.27645e+07	3.62579e+07	68.07	2.16	1.11	0.00122254	2.91	0.0342221	2.08321	pos
Isoxaben	M333T375	333.186	374.9	16.283	C18H24N2O4	C18504	1.33743e+06	1.13218e+06	62.74	588491	561869	84.78	2.27	1.18	0.00675775	2.17	0.112293	1.81571	pos
Leukoefdin	M340T229_1	340.102	228.5	1.14618	C15H14O8	C05909	2.12869e+07	1.04177e+07	115.55	4.33172e+07	3.22163e+07	82.88	0.49	-1.02	0.0223353	1.65	0.222999	1.5518	pos
Alloepipregnanolone	M341T312	341.248	312.5	9.70818	C21H34O2	C15484	5.1375e+06	4.93774e+06	36.65	6.45165e+06	6.12678e+06	29.15	0.8	-0.33	0.0441599	1.35	0.292702	1.38502	pos
Citronellic acid	M341T450	341.265	449.6	10.9065	C10H18O2	C16462	4.3337e+07	3.75253e+07	75.44	833713	705863	97.13	51.98	5.7	3.42496e-12	11.47	1.12578e-09	3.34934	pos
Matairesinol	M341T83	341.134	83.1	12.73	C20H22O6	C10682	2.03637e+07	1.66502e+07	57.29	1.0947e+07	1.28457e+07	47.45	1.86	0.9	0.0111014	1.95	0.150098	1.6766	pos
Cannabidiolate	M342T162	342.212	161.7	18.802	C22H30O4	C10784	4.83015e+07	4.94203e+07	73.24	2.0421e+07	2.05059e+07	56.77	2.37	1.24	0.0414661	1.38	0.28845	1.35795	pos
Aldosterone	M344T208	344.18	208.4	17.168	C21H28O5	C01780	1.81848e+07	1.56604e+07	55.5	9.34057e+06	1.03633e+07	63.58	1.95	0.96	0.0349738	1.46	0.272788	1.47951	pos
Acetaminophen glucuronide	M350T242	350.087	242.3	6.19	C14H17NO8		2.09672e+07	1.78743e+07	97.3	2.99743e+07	2.37971e+07	69.51	0.7	-0.52	0.0455315	1.34	0.297688	1.3641	pos
12'-Apo-b-carotene-3,12'-diol	M351T289_2	351.253	289.4	0.205	C25H36O2		3.92791e+06	3.11e+06	81.89	6.41089e+06	6.36278e+06	35.8	0.61	-0.71	0.0089349	2.05	0.133603	1.79076	pos
monacolin J acid	M356T285	356.244	284.6	1.015	C19H30O5	C20854	7.63776e+07	6.82894e+07	92.95	9.50055e+07	9.95339e+07	36.95	0.8	-0.31	0.0289668	1.54	0.254948	1.51662	pos
3-Ketosucrose	M358T173	358.134	173	1.34704	C12H20O11	C05731	5.51551e+06	4.81444e+06	70.48	2.18741e+06	1.0277e+06	111.2	2.52	1.33	0.00532877	2.27	0.0970479	1.82165	pos
Columbamine	M361T214_2	361.131	214.5	7.34719	C20H20NO4+	C01795	2.06787e+06	1.82268e+06	74.23	3.90342e+06	3.11314e+06	87.11	0.53	-0.92	0.041702	1.38	0.289159	1.38411	pos
dADP	M368T201	368.055	201.4	8.83992	C10H15N5O9P2	C00206	4.89577e+07	3.24708e+07	73.01	63220.7	59091.6	86.38	774.39	9.6	6.48318e-19	18.19	2.44999e-15	3.56124	pos
3-Hydroxytetradecanoyl carnitine	M370T342	370.294	342.2	3.427	C21H41NO5		1.23774e+07	7.50678e+06	94.57	4.69496e+06	3.6878e+06	87.09	2.64	1.4	0.019384	1.71	0.207513	1.52663	pos
Salicyluric beta-D-glucuronide	M372T116	372.093	116.2	0.219	C15H17NO10		1.52996e+07	1.42505e+07	55.67	2.84471e+07	2.11285e+07	82.91	0.54	-0.89	0.0498096	1.3	0.312572	1.31913	pos
Tamoxifen	M372T252	372.239	252.4	18.325	C26H29NO	C07108	2.4416e+07	2.43094e+07	11.95	1.43181e+07	1.39383e+07	45.43	1.71	0.77	0.000973744	3.01	0.0284153	2.23184	pos
Ergosterol	M380T447	380.34	446.8	10.343	C28H44O	C01694	2.47006e+07	2.1559e+07	40.12	1.81945e+07	1.68156e+07	22.87	1.36	0.44	0.00807429	2.09	0.126086	1.78367	pos
4-Methoxy-2,2-bipyrrole-5-carboxaldehyde	M381T291	381.152	290.8	10.8209	C10H10N2O2	C21570	861747	513441	105.71	2.75271e+06	1.53454e+06	90.81	0.31	-1.68	0.00127715	2.89	0.0356189	2.0238	pos
4-alpha-Methyl-5-alpha-cholest-7-en-3-beta-ol	M384T395	384.322	394.9	19.932	C28H48O	C08825	1.28769e+07	1.19683e+07	17.66	1.0569e+07	1.04988e+07	6.38	1.22	0.28	0.0011634	2.93	0.0328096	2.21029	pos
5alpha-Pregnan-3beta,20beta-diol 3-sulfate	M384T412_1	384.207	411.6	3.931	C21H36O5S		5.59702e+07	5.39296e+07	35.63	3.84863e+07	3.44449e+07	34.73	1.45	0.54	0.00577929	2.24	0.101111	1.75504	pos
Yatein	M384T70_2	384.128	70.5	13.5966	C22H24O7	C10557	3.87207e+07	2.95107e+07	101.53	6.82595e+07	5.25799e+07	75.98	0.57	-0.82	0.0399185	1.4	0.283755	1.4194	pos
Cholestenone	M385T392_2	385.352	391.8	13.5621	C27H44O	C00599	1.17528e+07	8.41287e+06	86.82	126915	26136.6	154.74	92.6	6.53	6.59581e-11	10.18	1.51064e-08	3.28263	pos
4,4-Dimethyl-2-[3-carboxylatopropyl]-2-tridecyloxazolidine 3-oxide	M386T234	386.238	234.2	14.255	C22H43NO4		5473869	5421474	8.55	4.65564e+06	4.66195e+06	21.58	1.18	0.23	0.0272533	1.56	0.246683	1.49282	pos
beta-Muricholic acid	M391T298	391.285	298.3	2.631	C24H40O5	C17726	3.05266e+07	1.40972e+07	140.32	1.15637e+08	9.9764e+07	83.42	0.26	-1.92	0.00163016	2.79	0.0420504	2.08087	pos
4-Methoxybenzenepropanol 1-(2-sulfoglucoside)	M392T298	392.288	298.3	11.459	C16H24O10S		1.89787e+07	1.43068e+07	93.01	3.98335e+06	1.10947e+06	205.69	4.76	2.25	0.00211201	2.68	0.050355	1.97313	pos
linustatin	M393T144	393.164	144.5	3.71443	C16H27NO11	C08333	6.74922e+06	4.76007e+06	89.98	1.4056e+07	1.33555e+07	78.42	0.48	-1.06	0.0466024	1.33	0.301935	1.38442	pos
Gibberellin A39	M395T359	395.168	359.2	14.757	C20H26O8		2.51269e+06	2.5217e+06	6.56	2.32933e+06	2.3052e+06	6.06	1.08	0.11	0.00250525	2.6	0.056861	1.9666	pos
cis-Zeatin O-glucoside	M399T283	399.202	282.6	7.88769	C16H23N5O6	C15546	2.38277e+07	2.36464e+07	11.67	1.94655e+07	1.8748e+07	17.56	1.22	0.29	0.00038533	3.41	0.0140015	2.2126	pos
Octadecyl cis-p-coumarate	M400T281_2	400.281	280.8	17.803	C27H44O3		6.21234e+06	4.2502e+06	80.48	2.4549e+06	2.0675e+06	104.39	2.53	1.34	0.00278138	2.56	0.0612876	1.97075	pos
O-methylandrocymbine	M403T430_1	403.218	430.3	12.496	C22H27NO5	C16709	9.18049e+06	7.92539e+06	83.92	1.80569e+07	1.32468e+07	75.42	0.51	-0.98	0.0113782	1.94	0.151937	1.66375	pos
Kiwiionoside	M407T297	407.205	297.1	2.749	C19H34O9		1.63229e+06	710022	120.34	2.58473e+06	2.46856e+06	59.14	0.63	-0.66	0.0181774	1.74	0.199108	1.63838	pos
9-methylthiononanaldoxime	M407T411_1	407.275	411.3	3.51512	C10H21NOS	C17253	1.80648e+07	1.85035e+07	15.58	1.55979e+07	1.60421e+07	10.63	1.16	0.21	0.00733252	2.13	0.118417	1.80945	pos
Lithocholic acid glycine conjugate	M416T329	416.315	328.8	1.449	C26H43NO4	C15557	3.90714e+07	3.18257e+07	48.44	2.43193e+07	1.9404e+07	53.25	1.61	0.68	0.00642993	2.19	0.109452	1.79515	pos
Aloin	M419T105	419.129	104.9	12.0551	C21H22O9	C10305	1.87032e+07	1.194e+07	118.78	6.28642e+06	5.26972e+06	64.7	2.98	1.57	0.0180319	1.74	0.198089	1.56445	pos
Sucralose	M419T431_2	419.289	430.5	7.476	C12H19Cl3O8	C12285	1.16496e+07	1.07277e+07	72.55	5.58314e+06	4226589	118.56	2.09	1.06	0.0358572	1.45	0.274974	1.45265	pos
beta-Mangostin	M425T448	425.223	448.5	14.149	C25H28O6		1.11512e+07	1.03244e+07	28.82	8.7368e+06	9.26353e+06	22.9	1.28	0.35	0.0209523	1.68	0.21604	1.55644	pos
Daidzein 7-O-glucuronide	M431T307	431.319	307.4	8.649	C21H18O10		798172	477044	134.08	18282.6	14037.7	113.77	43.66	5.45	7.23209e-05	4.14	0.00352646	2.43013	pos
SCHEMBL16431292	M432T318_3	432.326	318	0.868	C30H38O	C21766	1.27835e+07	8.06761e+06	132.8	160853	91319.4	190.74	79.47	6.31	1.10401e-05	4.96	0.000683941	2.6878	pos
ST 27_2;O4	M433T318_2	433.325	317.8	15.274	C27H44O4	C17335	7.60078e+06	4.31832e+06	135.37	696457	572205	72.66	10.91	3.45	0.000131751	3.88	0.00575593	2.41882	pos
SAICAR	M438T354	438.078	353.6	0.0977453	C13H19N4O12P	C04823	9.32357e+07	6.08719e+07	116.06	3.99459e+07	1.29467e+07	134.49	2.33	1.22	0.0302836	1.52	0.260391	1.44382	pos
(3beta,4alpha,5alpha,24(28)Z)-4,14-Dimethylstigmasta-9(11),24(28)-dien-3-ol	M441T382_1	441.406	382.1	7.636	C31H52O		2.10194e+07	1.12873e+07	105.71	1.10849e+08	6.50694e+07	128.59	0.19	-2.4	0.0273505	1.56	0.246816	1.47645	pos
Adenosine-5'-diphosphate	M445T242	445.06	241.6	7.73024	C10H15N5O10P2	C00008	7.48098e+06	5.05626e+06	75.89	2.42432e+07	2.6296e+07	87.02	0.31	-1.7	0.00238305	2.62	0.0552488	1.9494	pos
ST 28_0;O3	M452T446_2	452.404	445.9	13.9266	C28H50O3	C15801	1.76655e+06	281991	144.53	1.12533e+07	6.10824e+06	155.98	0.16	-2.67	0.000300121	3.52	0.0114562	2.24882	pos
80666-03-1	M454T290	454.265	289.9	8.92558	C22H25NO7	C20297	2.22444e+07	2.51443e+07	67.66	3.99979e+07	4.16881e+07	57.41	0.56	-0.85	0.0414851	1.38	0.28845	1.3509	pos
OA-6129 A	M458T262_1	458.197	262.5	3.191	C20H31N3O7S	C20813	1.11811e+08	7.17852e+07	93.74	2.54122e+08	2.07197e+08	72.6	0.44	-1.18	0.0100741	2	0.140553	1.69266	pos
N,N'-diacetylchitobiose	M463T299	463.271	298.9	8.51938	C16H28N2O11	C01674	6.72688e+06	3.73624e+06	156.04	2.59537e+06	2.40943e+06	63.59	2.59	1.37	0.0376587	1.42	0.278157	1.39294	pos
6-Deoxocastasterone	M468T445_1	468.384	444.8	0.668	C28H50O4	C15802	4.70438e+07	3.75445e+07	92.15	1.89712e+07	1.081e+07	94.62	2.48	1.31	0.0281773	1.55	0.251433	1.49062	pos
Maltotriose	M488T135	488.151	135	1.7318	C18H32O16	C01835	1.67984e+07	1.56025e+07	70.25	8.57329e+06	7.5066e+06	79.29	1.96	0.97	0.0429578	1.37	0.290961	1.44983	pos
Phorbol-12	M488T233	488.27	233	13.19	C28H40O8	C03634	2.35342e+07	2.28765e+07	24.29	1.61738e+07	1.52211e+07	49.34	1.46	0.54	0.0332743	1.48	0.267824	1.43927	pos
Mycothiol	M504T256_1	504.191	256.1	10.7828	C17H30N2O12S	C06717	3.24295e+06	1.82959e+06	117.71	9.69686e+06	3.49764e+06	106.42	0.33	-1.58	0.0290384	1.54	0.255078	1.45508	pos
2-Hexaprenyl-6-methoxy-1,4-benzoquinone	M530T429	530.405	429.3	13.216	C37H54O3	C05803	2.72836e+06	1.8503e+06	118.35	973173	1.00826e+06	84.23	2.8	1.49	0.0345404	1.46	0.271933	1.4198	pos
Methanophenazine	M556T444	556.422	443.6	7.22189	C37H50N2O	C11903	3.13897e+06	2.32298e+06	66.37	2.07432e+06	2.05443e+06	30.43	1.51	0.6	0.0445846	1.35	0.293721	1.39277	pos
Deacetylipecoside	M562T273	562.311	272.8	14.757	C25H33NO11	C07307	6.04272e+06	5.65715e+06	28.1	3.79562e+06	3.63414e+06	70.25	1.59	0.67	0.00625149	2.2	0.107384	1.8643	pos
Chenodeoxycholic acid 3-glucuronide	M569T328_1	569.328	328	6.863	C30H48O10		2.64425e+06	1.52442e+06	154.12	8.81646e+06	6.3218e+06	104.5	0.3	-1.74	0.0042766	2.37	0.0830914	1.83794	pos
magnesium-protoporphyrin IX 13-monomethyl ester	M581T310	581.221	309.7	7.83658	C35H33MgN4O4-		1.11125e+07	7.78827e+06	83.71	3.84597e+06	1.25204e+06	107	2.89	1.53	0.00165565	2.78	0.0425626	2.13806	pos
Deinoxanthin	M600T446	600.463	446.4	8.63	C40H54O3	C16347	3.07187e+07	2.82802e+07	49.5	2.16458e+07	2.00384e+07	33.13	1.42	0.51	0.035504	1.45	0.27421	1.39651	pos
P 518	M608T242_2	608.397	241.7	2.73673	C42H56O4	C15885	1.84182e+07	1.30337e+07	82.29	6.20349e+06	6.33591e+06	66.15	2.97	1.57	0.000269693	3.57	0.0105069	2.30027	pos
Isowertin 2'-rhamnoside	M610T422	610.209	421.6	7.248	C28H32O14	C12629	2.92492e+06	2.04868e+06	86.69	2.86072e+07	1.1354e+07	129.56	0.1	-3.29	0.0318678	1.5	0.264193	1.39956	pos
PE(P-18_0_18_1(9Z))	M753T413_2	752.571	413	19.227	C41H80NO7P		3.66137e+07	2.78649e+07	59.06	1.60378e+07	1.40349e+07	64.81	2.28	1.19	0.00161122	2.79	0.0419917	1.99699	pos
PC(18_1(11Z)_P-16_0)	M762T412_3	761.629	412.4	16.17	C42H82NO7P		6186520	4.59933e+06	93.02	3.22778e+06	1.89179e+06	117.46	1.92	0.94	0.0167155	1.78	0.18856	1.63589	pos
PC(15_0_18_0)	M787T362	786.667	362	10.456	C41H82NO8P		6.61067e+06	6.8762e+06	28.66	4.60567e+06	4.74031e+06	47.25	1.44	0.52	0.0493191	1.31	0.312451	1.38421	pos
PC(18_1(9Z)_P-18_0)	M790T412_2	789.66	412.3	15.725	C44H86NO7P		1.29749e+07	1.06097e+07	62	6.41585e+06	5.34212e+06	72.17	2.02	1.02	0.0138023	1.86	0.170241	1.61352	pos
3-Hydroxypropionyl-CoA	M796T222_2	796.169	222	18.992	C24H40N7O18P3S	C05668	7.49739e+07	5.01962e+07	87.98	3.56938e+07	3.14724e+07	77.69	2.1	1.07	0.012914	1.89	0.164552	1.6901	pos
PC(24_1(15Z)_14_1(9Z))	M798T413_1	797.61	413.1	5.956	C46H88NO8P		2.23886e+07	2.08821e+07	44.42	1.03505e+07	7.85432e+06	72.1	2.16	1.11	0.001389	2.86	0.0381024	2.0903	pos
Staphyloxanthin	M802T382_1	801.669	381.6	18.871	C51H78O8	C16148	7.43851e+06	8.6045e+06	33.59	3.68257e+06	2734424	95.47	2.02	1.01	0.00546471	2.26	0.0983387	1.8684	pos
PC(18_1(11Z)_20_3(5Z,8Z,11Z))	M811T382	810.61	382.4	11.103	C46H84NO8P		2.93914e+07	2.70577e+07	48.39	1.93392e+07	1.62895e+07	62.06	1.52	0.6	0.0145036	1.84	0.174916	1.64068	pos
3-Deoxo-4b-deoxypaxilline	M812T382_2	811.691	382.5	8.731	C27H35NO2	C20534	2.22616e+07	2.85663e+07	45.91	1.39569e+07	1.29444e+07	49.47	1.6	0.67	0.0208621	1.68	0.215857	1.58941	pos
PC(18_0_18_0)	M813T412_1	812.629	412.5	18.407	C44H88NO8P		1.55272e+08	7.87997e+07	157.13	5.2135e+07	4.46189e+07	65.92	2.98	1.57	0.0270097	1.57	0.246206	1.42994	pos
PC(22_4(7Z,10Z,13Z,16Z)_18_4(6Z,9Z,12Z,15Z))	M814T412_3	813.694	411.9	3.859	C48H80NO8P		1.27684e+08	1.23364e+08	43.43	1.99346e+08	2.28372e+08	29.95	0.64	-0.64	0.00313926	2.5	0.0668354	1.93324	pos
Q27132134	M814T412_4	813.718	411.9	11.109	C30H46	C19840	2.57162e+07	1.86768e+07	52.81	1.30779e+07	1.12938e+07	105.07	1.97	0.98	0.00554144	2.26	0.0987788	1.86098	pos
PC(P-18_0_24_0)	M815T412_5	814.726	411.6	18.961	C50H100NO7P		1.33274e+07	9.40137e+06	68.36	7.36332e+06	5.52846e+06	77.97	1.81	0.86	0.01256	1.9	0.162056	1.6379	pos
Acetoacetic acid	M101T101	101.024	101.3	0.16	C4H6O3	C00164	2.14987e+07	2.60344e+07	61.09	5.71263e+07	3.32188e+07	64.3	0.38	-1.41	0.000619344	3.21	0.018296	2.28463	neg
1-Butanol	M135T71	135.065	71.4	7.993	C4H10O	C06142	6.74565e+06	3.85185e+06	105.34	1.21236e+07	8.04471e+06	95.8	0.56	-0.85	0.0378242	1.42	0.327913	1.52325	neg
N-Methylethanolaminium phosphate	M136T250	136.017	250.4	2.92919	C3H10NO4P	C01210	6.00705e+06	2.54862e+06	182.76	41082.8	34189.5	83.54	146.22	7.19	8.07316e-08	7.09	1.13535e-05	3.28974	neg
Phenol	M139T148	139.041	147.5	6.716	C6H6O	C00146	6.74685e+06	6.9395e+06	19.55	9.77332e+06	9.09161e+06	39.67	0.69	-0.53	0.011696	1.93	0.163607	1.68678	neg
(S)-2-Aceto-2-hydroxybutanoic acid	M145T44_2	145.052	44	6.001	C6H10O4	C06006	2.57808e+07	2.27501e+07	82.98	4.22348e+07	3.78372e+07	55.4	0.61	-0.71	0.0238394	1.62	0.258704	1.98158	neg
Valeric acid	M147T52	147.067	52.3	4.899	C5H10O2	C00803	1.02358e+08	7.31297e+07	103.41	4.54427e+07	4.08251e+07	56.12	2.25	1.17	0.0294303	1.53	0.287666	1.37166	neg
Acetaminophen	M150T93	150.057	92.7	7.004	C8H9NO2	C06804	1.10451e+08	7.38904e+07	99.81	1.87564e+07	2.2487e+06	225.29	5.89	2.56	3.73562e-05	4.43	0.00186537	2.68508	neg
2,4-DICHLOROTOLUENE	M159T265	158.977	264.9	3.00157	C7H6Cl2	C18300	1.34804e+07	1.04133e+07	73.04	2.56702e+07	1.77683e+07	74.37	0.53	-0.93	0.0153283	1.81	0.196334	1.56809	neg
Adipoin	M159T45_2	159.067	44.9	2.643	C6H10O2	C01147	7.19141e+07	6.63365e+07	41.05	102742418	9.44642e+07	40.5	0.7	-0.51	0.0252409	1.6	0.267595	1.84982	neg
Phosphohydroxypyruvic acid	M165T61	164.958	60.5	10	C3H5O7P	C03232	1.67196e+07	1.67116e+07	5.02	1.86254e+07	1.78322e+07	12.83	0.9	-0.16	0.00355271	2.45	0.0719624	2.01232	neg
Niacinamide	M167T67	167.047	66.8	2.31	C6H6N2O	C00153	2.63591e+07	2.73163e+07	67.15	1.55673e+07	1.32112e+07	86.91	1.69	0.76	0.0430217	1.37	0.34919	1.41151	neg
13031-04-4	M173T363	173.044	363	7.197	C6H8O3	C72205	2.58381e+07	2.58053e+07	15.5	3.192e+07	3.00954e+07	29.01	0.81	-0.3	0.0439545	1.36	0.352859	1.42781	neg
D-galactaro-1,5-lactone	M174T265	174.009	265	1.544	C6H8O7	C20889	9.97596e+06	8.44616e+06	28.4	1.20567e+07	1.15245e+07	19.41	0.83	-0.27	0.0171767	1.77	0.209866	1.51592	neg
Meta-Tyrosine	M180T78	180.067	77.6	4.925	C9H11NO3	C20807	1.31091e+08	1.02475e+08	73.22	7.75483e+07	6.48173e+07	62.02	1.69	0.76	0.0369168	1.43	0.325115	1.46394	neg
DL-Mannitol	M181T110	181.071	109.9	1.977	C6H14O6	C00392	3.92853e+06	3.34837e+06	68.07	1.43133e+06	1.31512e+06	80.28	2.74	1.46	0.000140225	3.85	0.00525157	2.3768	neg
Dihydroconiferyl alcohol	M181T276	181.088	275.9	4.34607	C10H14O3	C10448	2.2079e+07	2.01531e+07	67.83	9.64771e+06	6.80154e+06	92.72	2.29	1.19	0.0069138	2.16	0.115695	1.72374	neg
2-Isopropylphenol	M181T69	181.088	69.4	4.34165	C9H12O		2.45821e+07	1.10286e+07	109.34	9.3785e+06	4.55806e+06	100.03	2.62	1.39	0.0125218	1.9	0.170192	1.84375	neg
2(3H)-Furanone, dihydro-5,5-dimethyl-4-(3-oxobutyl)-	M183T84	183.103	84	4.57566	C10H16O3	C06066	2.75084e+06	1.86738e+06	93.47	391443	266118	85.37	7.03	2.81	1.29329e-06	5.89	0.000123779	2.8673	neg
Indoleacrylic acid	M186T190	186.057	189.7	4.574	C11H9NO2	C21283	4.80656e+06	4849851	5.44	4.56883e+06	4.49625e+06	4.18	1.05	0.07	0.00989635	2	0.148945	1.82597	neg
FA 6_2;O5	M191T40	191.02	40.3	0.133	C6H8O7	C02780	1.45424e+10	5.18427e+09	240.88	5.77834e+10	1.96805e+10	135.52	0.25	-1.99	0.00474053	2.32	0.088769	1.97441	neg
D-Fructuronic acid	M193T46	193.036	46.5	4.794	C6H10O7	C00905	1.92771e+08	1.45455e+08	65.89	1.25898e+08	1.25707e+08	25.97	1.53	0.61	0.048055	1.32	0.372076	1.6451	neg
3-Hydroxyaspartic acid	M194T40	194.029	40.3	2.98	C4H7NO5	C03961	6.62725e+06	4.26405e+06	102.55	2.77837e+06	937708	98.49	2.39	1.25	0.0338509	1.47	0.314376	1.69291	neg
Salicyluric acid	M194T93	194.047	92.8	3.716	C9H9NO4	C07588	1.80382e+09	1.57956e+09	50.05	1.14686e+09	1.0059e+09	44.64	1.57	0.65	0.00567853	2.25	0.100593	1.98584	neg
Indolepyruvate	M202T165	202.052	165	4.13765	C11H9NO3	C00331	390092	280196	118.04	3.094e+06	424369	164.52	0.13	-2.99	0.0371148	1.43	0.325643	1.53498	neg
1-nitrosonaphthalene	M202T302	202.052	302.1	4.134	C10H7NO	C14788	1.3641e+06	324442	149.07	3.18236e+06	1.84915e+06	150.33	0.43	-1.22	0.0459684	1.34	0.362435	1.63699	neg
N-Acetyl-L-phenylalanine	M206T92	206.083	91.6	5.52	C11H13NO3	C03519	2.20043e+07	2.25545e+07	15.25	1.81996e+07	1.67897e+07	26.6	1.21	0.27	0.0165965	1.78	0.204958	1.47401	neg
Desaminotyrosine	M211T67_1	211.062	66.6	5.711	C9H10O3	C01744	1.10791e+09	1.13262e+09	13.36	1.23784e+09	1.23719e+09	13.45	0.9	-0.16	0.0325564	1.49	0.306066	1.26536	neg
2-Methyl-3-amylpyrrole	M212T241	212.13	241.5	5.60608	C10H17N	C21572	1.81769e+07	1.2057e+07	96.68	433579	129058	134.28	41.92	5.39	5.28671e-10	9.28	1.82154e-07	3.3434	neg
(1R,2R)-1,2,7,7-Tetramethylbicyclo[2.2.1]heptan-2-ol	M213T291	213.15	291.3	4.173	C11H20O	C20243	1.21672e+07	7.94168e+06	90.22	2.0376e+07	1.41945e+07	51.95	0.6	-0.74	0.0115575	1.94	0.162813	1.80848	neg
L-Lysopine	M217T52	217.12	51.7	1.96	C9H18N2O4	C04020	5.30532e+07	4.49034e+07	74.27	2.40473e+07	1.09246e+07	151.48	2.21	1.14	0.000940063	3.03	0.0254038	2.28222	neg
1,8-Dihydroxy-3-methylnaphthalene	M219T46	219.064	45.9	12.6885	C11H10O2	C12344	1.85449e+07	1.50186e+07	74.51	5.83667e+06	4.41593e+06	93.34	3.18	1.67	0.000101196	3.99	0.00410202	2.47291	neg
Juglone	M219T55	219.029	55.5	5.91786	C10H6O3	C03840	2.65658e+07	1.8169e+07	83.54	1.32835e+07	8.73696e+06	70.42	2	1	0.0306835	1.51	0.293259	1.46953	neg
Paracetamol sulfate	M230T211	230.014	211.4	4.495	C8H9NO5S		3.34329e+08	2.53735e+08	110.33	1.14465e+08	5.37034e+07	117.87	2.92	1.55	0.0295836	1.53	0.288346	1.33006	neg
Benzeneacetonitrile	M233T72	233.105	72	13.3673	C8H7N	C16074	8.52482e+06	8.06072e+06	35.04	931088	381092	201.29	9.16	3.19	4.46982e-08	7.35	7.70039e-06	3.31147	neg
trihomomethionine	M236T124	236.094	123.9	11.003	C8H17NO2S	C17221	4.14389e+07	3.70201e+07	67.41	1.7028e+06	607127	164.59	24.34	4.61	2.95718e-11	10.53	1.69816e-08	3.44333	neg
1-Carboxy-5-methylphenazine-5-ium	M238T235	238.078	235.1	13.138	C14H11N2O2+	C21295	9.32285e+07	5.58817e+07	97.25	4.2194e+07	2.34591e+07	109.24	2.21	1.14	0.0282563	1.55	0.283015	1.57575	neg
2-Inosose	M239T46	239.036	45.7	4.896	C6H10O6	C17577	1.20655e+07	1.05178e+07	46	9.14682e+06	8.61753e+06	24.88	1.32	0.4	0.041323	1.38	0.342265	1.65518	neg
AICA-riboside	M239T73	239.079	73.2	3.873	C9H14N4O5	C04663	2.07245e+07	2.08676e+07	6.88	2.3176e+07	2.305e+07	4.82	0.89	-0.16	2.03166e-05	4.69	0.00118646	2.7588	neg
N-Acetyl-D-tryptophan	M245T130	245.094	129.9	3.831	C13H14N2O3		2.51509e+06	1.94628e+06	79.73	7.67716e+06	2.61734e+06	133.17	0.33	-1.61	0.0444574	1.35	0.355407	1.62377	neg
Oxanthrene	M245T290	245.044	289.8	4.67417	C12H8O2	C07732	3.39872e+06	1.81938e+06	83.41	5.48879e+06	5209499	42.89	0.62	-0.69	0.00999516	2	0.148945	1.55556	neg
Pseudoionone	M253T274	253.146	273.9	5.03433	C13H20O		3.99727e+06	1.97447e+06	127.51	1.33122e+06	390572	172.18	3	1.59	0.000934707	3.03	0.0253585	2.12734	neg
D-Galactose 6-phosphate	M259T44_1	259.025	44.2	11.422	C6H13O9P	C01113	4.24993e+06	3.49738e+06	68.8	2.92156e+06	3.00665e+06	7.46	1.45	0.54	0.0175469	1.76	0.211761	1.67164	neg
Dichlorophen	M267T219	267.045	219.1	14.873	C13H10Cl2O2	C14292	2.69966e+06	1.94191e+06	101.89	76436.6	59741.8	101.65	35.32	5.14	1.64342e-07	6.78	2.09718e-05	3.15378	neg
Formononetin	M267T61	267.137	60.7	8.032	C16H12O4	C00858	3.94423e+06	2.97805e+06	90.06	1.19042e+07	8.00079e+06	86.24	0.33	-1.59	0.0030495	2.52	0.0640674	2.22047	neg
(S)-10,16-Dihydroxyhexadecanoic acid	M269T342	269.213	341.9	2.207	C16H32O4	C08285	2.97254e+06	1.9367e+06	83.04	4.84805e+06	4.56901e+06	59.87	0.61	-0.71	0.0413963	1.38	0.342265	1.62121	neg
Aldophosphamide	M275T216	275.025	216	15.298	C7H15Cl2N2O3P	C07645	7.54539e+06	6.95793e+06	59.94	4.34103e+06	4.36729e+06	44.5	1.74	0.8	0.0297811	1.53	0.288663	1.79628	neg
9-Oxo-ODE	M293T338	293.213	337.9	2.365	C18H30O3	C14766	474866	133124	168.33	2.69435e+06	2.00323e+06	66.58	0.18	-2.5	1.55802e-05	4.81	0.000941784	2.73002	neg
Cyclic glycerate-2,3P2	M293T39	292.945	39.1	5.162	C3H6O9P2	C06189	1.35568e+07	1.33955e+07	23.45	1.14182e+07	1.07644e+07	20.03	1.19	0.25	0.0465594	1.33	0.364178	1.28861	neg
Hispidulin	M299T221	299.097	220.9	16.409	C16H12O6	C10058	3.91412e+06	3.93023e+06	20.32	4.75886e+06	4.25661e+06	29.88	0.82	-0.28	0.0389869	1.41	0.332037	1.45938	neg
N1-Amidinostreptamine 6-phosphate	M299T75	299.071	75.3	16.069	C7H17N4O7P	C11351	5.98973e+06	4.47702e+06	89.52	2.83951e+06	2.2748e+06	50.56	2.11	1.08	0.0278701	1.55	0.281191	1.48638	neg
Acronine	M302T38	302.052	37.7	1.485	C20H19NO3	C10632	6.30686e+07	4.51848e+07	107.63	2.84385e+06	404530	217.55	22.18	4.47	1.38556e-05	4.86	0.00085249	2.78694	neg
3,4-Dihydroxyphenylacetaldehyde	M303T116	303.03	115.5	19.284	C8H8O3	C04043	1.82279e+07	7.29998e+06	178.38	526153	116746	263.77	34.64	5.11	2.16627e-05	4.66	0.00122359	2.52305	neg
17-Hydroxyprogesterone	M312T234	312.183	234.5	9.794	C21H30O3	C01176	3.473e+06	3.34587e+06	14.79	4.05472e+06	4.04537e+06	6.96	0.86	-0.22	0.000918175	3.04	0.0251165	2.24943	neg
2'-Hydroxydaidzein	M315T234	315.055	234.1	12.9356	C15H10O5	C02495	983646	875189	49.16	511266	490042	12.09	1.92	0.94	9.2475e-06	5.03	0.00062475	2.99104	neg
Dihydroneopterin phosphate	M317T56	317.027	56.5	2.02826	C9H14N5O7P	C05925	1.66974e+07	4.76602e+06	160.36	2.17423e+06	113183	206.32	7.68	2.94	2.61754e-05	4.58	0.0013875	2.63524	neg
6,7,4-Trihydroxyflavanone	M317T98	317.064	98	9.064	C15H12O5	C16232	1.55255e+07	5.72021e+06	230.79	5.25176e+06	871181	235.44	2.96	1.56	0.0437491	1.36	0.352209	1.55742	neg
SEPHCHC	M327T70_1	327.074	69.6	5.038	C14H16O9	C16519	2.21638e+07	1.51465e+07	129.64	1.059e+06	300744	192.15	20.93	4.39	2.01876e-06	5.69	0.000174645	2.76908	neg
Desulfoglucotropeolin	M328T287	328.159	287.3	8.347	C14H19NO6S	C01069	1.44826e+06	1.357e+06	64.8	890238	746602	103.03	1.63	0.7	0.0269457	1.57	0.276178	1.72286	neg
Picrocrocin	M329T244	329.163	243.9	6.47649	C16H26O7	C17055	6.75915e+07	6.08167e+07	70.8	1.04067e+08	9.54581e+07	32.52	0.65	-0.62	0.0115797	1.94	0.162813	1.83049	neg
7-Methylxanthine	M331T80	331.093	80.2	5.22277	C6H6N4O2	C16353	1.50188e+08	5.99701e+07	179.15	3.97927e+06	872167	228.93	37.74	5.24	2.38637e-05	4.62	0.00130512	2.67093	neg
Nicotinamide ribotide	M333T272_1	333.051	271.6	5.03352	C11H15N2O8P	C00455	7.89831e+07	6.63885e+07	75.48	2.00741e+07	1.17052e+07	76.24	3.93	1.98	3.9567e-05	4.4	0.00193373	2.55526	neg
Lipoxin B4	M333T303	333.209	302.7	6.54	C20H32O5	C06315	3.2941e+06	3.65472e+06	65.24	1.23268e+06	691709	98.74	2.67	1.42	0.00356105	2.45	0.0719624	1.92854	neg
(+)-Sesamin	M336T100	336.074	100	8.05591	C20H18O6	C10882	5.18095e+07	1.50258e+06	290.92	1.18018e+08	2.93518e+07	225.7	0.44	-1.19	0.0363988	1.44	0.322691	1.55957	neg
5-Amino-6-(5'-phosphoribitylamino)uracil	M337T68	337.056	68.4	1.27344	C9H17N4O9P	C04454	2.90121e+06	2.30265e+06	96.88	882313	847673	93.03	3.29	1.72	0.0407584	1.39	0.340443	1.4297	neg
Deoxyloganic acid	M341T252	341.125	251.7	5.91	C16H24O9	C11636	1.34575e+07	9.63325e+06	72.27	2.19856e+07	2.31971e+07	53.94	0.61	-0.71	0.0365351	1.44	0.323049	1.51592	neg
ORYZALIN	M345T212	345.082	212.5	14.56	C12H18N4O6S	C18877	414140	295081	73.76	1.68141e+06	507314	188.73	0.25	-2.02	0.0330429	1.48	0.309687	1.7302	neg
N-Acetyl-D-Glucosamine 6-Phosphate	M346T57_2	346.054	57.2	0.777855	C8H16NO9P	C00357	3.16196e+06	2.05617e+06	88.62	1.4737e+07	4.71477e+06	187.09	0.21	-2.22	0.0358054	1.45	0.320941	1.59504	neg
Curcumin	M350T149_1	350.089	149.4	9.873	C21H20O6	C10443	1.04917e+09	2.96453e+08	131.31	2.06659e+08	2.07403e+08	53.38	5.08	2.34	0.0354885	1.45	0.319574	1.48353	neg
Methyleugenol	M355T272	355.197	271.6	14.7175	C11H14O2	C10454	3.3767e+06	3.76739e+06	61.72	1.48945e+06	1.37326e+06	68.62	2.27	1.18	0.0468195	1.33	0.365383	1.45708	neg
Aflatoxin B1	M357T213	357.06	213	3.88948	C17H12O6	C06800	3.01994e+06	1.85783e+06	104.44	627981	482374	117.43	4.81	2.27	0.0119303	1.92	0.166003	1.64591	neg
Cilastatin	M357T262	357.156	261.9	19.157	C16H26N2O5S	C01675	3.19867e+06	2.30447e+06	84.78	1.61393e+06	1.09613e+06	137.01	1.98	0.99	0.0269725	1.57	0.276178	1.33411	neg
3-Methyluric acid	M363T47	363.081	47.4	0.548693	C6H6N4O3		1.89354e+07	1.03358e+07	121.67	5.20898e+06	2.86725e+06	74.5	3.64	1.86	0.0285166	1.54	0.283152	1.39532	neg
Griseophenone C	M365T292	365.083	292.2	13.7015	C16H16O6	C18836	7.57189e+07	5.961e+07	92.48	2.98467e+07	1.88073e+07	87.18	2.54	1.34	0.0161749	1.79	0.203601	1.66327	neg
Quetiapine	M365T70	365.137	69.9	11.7392	C21H25N3O2S	C07397	5.90833e+07	1.21968e+07	253.81	1.05626e+07	31992.6	132.37	5.59	2.48	0.0061286	2.21	0.106378	1.77859	neg
Docosanedioic acid	M369T427	369.159	427.4	2.809	C22H42O4	C19625	3.82554e+08	2.59976e+08	99.35	5.2991e+07	1.51008e+06	153.91	7.22	2.85	8.56869e-05	4.07	0.00351469	2.47137	neg
11,12-Dimethylrosmanol	M373T314	373.145	313.9	14.734	C22H30O5		7.48107e+06	7.80661e+06	14.46	5.70227e+06	5.89739e+06	35.19	1.31	0.39	0.0187297	1.73	0.221384	1.69156	neg
Geniposidic acid	M373T66_2	373.119	65.6	12.557	C16H22O10	C11673	1.49312e+07	8.38028e+06	175.82	2.58089e+06	34663.5	161.65	5.79	2.53	0.000495718	3.3	0.0153183	2.40871	neg
Citalopram N-oxide	M385T236_2	385.153	235.6	10.649	C20H21FN2O2	C16607	7.86029e+07	4.93926e+07	86.14	3.90383e+07	3.03104e+07	78.34	2.01	1.01	0.046383	1.33	0.363623	1.35785	neg
ST 24_1;O4	M391T324	391.287	323.8	3.916	C24H40O4	C17662	667112	599375	86.49	55406.3	26409.5	125.26	12.04	3.59	8.00215e-06	5.1	0.000551428	2.82711	neg
Aflatoxin G2	M391T38	391.034	38.3	19.992	C17H14O7	C16754	9.41072e+06	2.5315e+06	239.03	568420	374581	124.36	16.56	4.05	0.000127709	3.89	0.00488913	2.40974	neg
Premithramycinone	M395T337	395.075	337.3	5.15441	C21H18O9	C12383	4.7254e+06	3.71779e+06	58.53	2.85525e+06	2.33751e+06	74.15	1.65	0.73	0.0227623	1.64	0.251774	1.78332	neg
Palmatine	M397T203	397.153	203.1	0.701946	[C21H22NO4]+	C05315	5.87598e+06	3.06892e+06	108.31	2.09165e+06	1.70463e+06	80.14	2.81	1.49	0.0394456	1.4	0.332915	1.47657	neg
beta-Stylopine methiodide	M399T69	399.13	69.4	6.626	C20H20NO4+	C06163	1.77669e+07	1.10888e+07	89.04	4.39584e+06	4.43874e+06	54.33	4.04	2.01	0.00843846	2.07	0.133065	1.59674	neg
NSC-14980	M401T70	401.147	70.1	11.259	C12H20O11	C01093	2.30203e+07	1.90192e+07	69.19	8.58897e+06	7.45195e+06	57.72	2.68	1.42	0.00300768	2.52	0.063382	1.9876	neg
5-(2,3-Dihydroxy-3-methylbutyl)-4-(3,4-epoxy-4-methylpentanoyl)-3,4-dihydroxy-2-isopentanoyl-2-cyclopenten-1-one	M411T222	411.203	222.4	0.898	C21H32O8		1.69967e+07	1.19669e+07	73.46	8.9036e+06	5.56145e+06	76.67	1.91	0.93	0.0388304	1.41	0.332037	1.36177	neg
Ononin	M412T233	412.087	233.1	12.2566	C22H22O9	C10509	8.28583e+06	5.9012e+06	112.93	1.98206e+06	1.0946e+06	131.64	4.18	2.06	0.00154366	2.81	0.0371935	2.14728	neg
2-hydroxylamino-4,6-dinitrotoluene-O-glucoside	M420T128_3	420.094	127.9	10.2506	C13H17N3O10		1.43347e+07	6.39309e+06	122.53	2.97012e+07	2.08729e+07	96.25	0.48	-1.05	0.00949346	2.02	0.145054	1.90959	neg
10-deacetyl-2-debenzoylbaccatin III	M422T292_1	422.171	291.5	0.71824	C22H32O9	C11899	3.63645e+06	3.18995e+06	61.99	2.05245e+06	1.79545e+06	82.94	1.77	0.83	0.0343116	1.46	0.316946	1.69311	neg
alpha-Tocotrienol	M423T448	423.327	448.2	0.86	C29H44O2	C14153	5.72736e+08	3.09932e+08	120.59	2.15877e+07	5.55115e+06	226.6	26.53	4.73	5.50892e-05	4.26	0.00251404	2.6444	neg
Harmaline	M427T256	427.214	256.4	0.323913	C13H14N2O	C06536	1.42747e+07	8.19382e+06	116.44	4.78426e+06	4.71702e+06	59.23	2.98	1.58	0.0358525	1.45	0.320941	1.33387	neg
Prostaglandin G2	M429T234	429.218	233.7	10.727	C20H32O6	C05956	5.03917e+07	4.26517e+07	70.23	1.59622e+07	1.23198e+07	84.82	3.16	1.66	0.00215425	2.67	0.0484236	2.10013	neg
Isohyodeoxycholic acid	M437T341	437.119	341.3	11.35	C24H40O4	C15515	2.46536e+07	2.51785e+07	26.37	3.40695e+07	3.54579e+07	24.85	0.72	-0.47	0.00374857	2.43	0.0742281	2.12573	neg
3,4-dihydroxy-2-methyl-4-farnesyl-3H-quinolin-1-ium-1-olate	M442T263	442.26	263.2	1.39379	C25H35NO3	C21142	1.23918e+06	411928	137.97	35085.1	593	201.89	35.32	5.14	7.86944e-06	5.1	0.00054776	2.64836	neg
Glycohyodeoxycholic acid	M448T280	448.307	279.9	0.601	C26H43NO5		5.51417e+06	5.47988e+06	76.35	1.63906e+06	889694	111.08	3.36	1.75	0.0184832	1.73	0.22036	1.76955	neg
7-Ethyl-10-hydroxycamptothecin	M453T248_3	453.195	248.3	18.315	C22H20N2O5	C11173	1.35482e+06	987680	114.19	82034.2	64212.2	76.57	16.52	4.05	4.95127e-08	7.31	8.15412e-06	2.98343	neg
Tylactone	M455T422	455.258	422	15.877	C23H38O5	C12000	5.3257e+08	9.14742e+07	177.3	647589	260691	127.53	822.39	9.68	5.20652e-08	7.28	8.15412e-06	3.14894	neg
temephos	M465T248	465.252	248	5.42	C16H20O6P2S3	C18809	4.93544e+07	5.2047e+07	39.67	1.37442e+07	1.10218e+07	79.99	3.59	1.84	2.14458e-05	4.67	0.00122359	2.69567	neg
FR-29038	M485T70_2	485.174	70	11.998	C23H26N4O8	C17351	2.9705e+07	2.46102e+07	82.3	1.20444e+08	9.02186e+07	97.09	0.25	-2.02	0.000122987	3.91	0.00473466	2.58602	neg
3-Oxoribostamycin	M497T247	497.203	247.5	9.19	C17H32N4O10	C21176	3.15627e+06	2.46974e+06	100.26	6.53226e+06	5.64916e+06	72.33	0.48	-1.05	0.0456462	1.34	0.361384	1.37094	neg
2-Biphenyl-4-yl-1-(1H-tetrazol-5-yl)ethylaminoethyl phosphonic acid	M510T249_3	510.27	249	14.927	C28H26N5O3P		9.34694e+06	7.00564e+06	89.56	4.60465e+06	2.99281e+06	104.86	2.03	1.02	0.039602	1.4	0.332915	1.42997	neg
Amygdalin	M518T251	518.15	250.8	1.97198	C20H27NO11	C08325	7.53279e+06	7.46715e+06	43.34	3.20604e+07	2.40981e+07	61.76	0.23	-2.09	2.52711e-06	5.6	0.000209811	2.90539	neg
Acetyl-N-formyl-5-methoxykynurenamine	M527T81_1	527.199	81	0.382	C13H16N2O4	C05642	4.0579e+07	2.26757e+07	109.23	7.81142e+07	6.90113e+07	66.64	0.52	-0.94	0.0190159	1.72	0.223615	1.75293	neg
2-Methoxy-9-phenyl-1H-phenalen-1-one	M571T224	571.196	223.8	7.57642	C20H14O2		6.36708e+06	6.57636e+06	41.03	1.02267e+07	9.15661e+06	52.76	0.62	-0.68	0.0304391	1.52	0.291733	1.41723	neg
Azeliragon	M576T272	576.26	271.6	18.515	C32H38ClN3O2		324962	327464	31.47	612895	482153	52.69	0.53	-0.92	0.0029634	2.53	0.0628332	1.93475	neg
Tuberoside	M591T290_1	591.352	289.6	2.262	C34H56O8		4.65449e+06	2.73144e+06	92.54	2.13492e+06	1.86075e+06	82.16	2.18	1.12	0.0494318	1.31	0.379485	1.59669	neg
PC(P-16_0_20_3(5Z,8Z,11Z))	M749T415_1	748.522	415.1	9.264	C44H82NO7P		9.85804e+07	7.66252e+07	89.86	5.30825e+07	1.45061e+07	182.21	1.86	0.89	0.00200592	2.7	0.0462301	2.15037	neg
Bacteriohopanetetrol-acetylglucosamine	M749T415_2	748.543	414.7	8.313	C43H75NO9	C21120	1.12499e+08	6.27891e+07	89.92	3.12433e+07	2.77195e+07	69.93	3.6	1.85	0.000184976	3.73	0.00653677	2.4976	neg
PC(16_0_18_3(9Z,12Z,15Z))	M817T419_2	816.545	419.2	6.74258	C42H78NO8P		2.46271e+07	1.93521e+07	54.4	4.03798e+07	3.72967e+07	41.89	0.61	-0.71	0.00537863	2.27	0.097616	1.8086	neg
PC(16_0_18_1(9Z))	M821T418_2	820.577	418.2	7.68632	C42H82NO8P	C13875	4.85624e+07	3.96836e+07	81.29	9.30725e+07	7.29498e+07	80.64	0.52	-0.94	0.0211237	1.68	0.240204	1.57932	neg
PC(18_1(9Z)_18_3(9Z,12Z,15Z))	M827T328_1	826.552	327.6	9.59235	C44H80NO8P		8.85147e+06	7.095e+06	76.72	706496	446605	102.08	12.53	3.65	4.9923e-08	7.3	8.15412e-06	3.08746	neg
PC(18_2(9Z,12Z)_18_2(9Z,12Z))	M827T413_4	826.571	413.5	12.3056	C44H80NO8P		6.41856e+08	5.97679e+08	58.75	2.44178e+08	1.83524e+08	66.95	2.63	1.39	0.00123616	2.91	0.0314332	2.1624	neg
3-Decaprenyl-4-hydroxy-5-methoxybenzoate	M830T367_2	829.653	367.4	3.395	C58H88O4		1.7042e+07	1.35392e+07	48.51	1.13773e+07	1.01273e+07	45.36	1.5	0.58	0.0498393	1.3	0.380757	1.31086	neg
PC(O-18_0_20_4(8Z,11Z,14Z,17Z))	M841T414_2	840.602	413.6	11.969	C46H86NO7P		3.43442e+07	3.27585e+07	39.82	6.39337e+07	6.21087e+07	48.08	0.54	-0.9	0.00300486	2.52	0.063382	1.97117	neg

## Sheet: Sheet2
name	ID	mz	rt	ppm	formula	KEGG	PD_Mean	PD_Median	PD_RSD	NC_Mean	NC_Median	NC_RSD	FC	log2FC	P.value	-log10(P.value)	FDR	VIP	posneg
L-Cysteine	M105T241	105.001	240.8	1.18456	C3H7NO2S	C00097	3.01202e+06	2.01808e+06	92.27	5.72049e+06	3.47248e+06	77.3	0.53	-0.93	0.0333597	1.48	0.268	1.47471	pos
L-Methionine	M132T71	132.048	70.9	0.317914	C5H11NO2S	C00073	2.6223e+07	1.6195e+07	104.3	1.82232e+06	1.87376e+06	29.75	14.39	3.85	5.09648e-09	8.29	7.00349e-07	3.27732	pos
3-Sulfinoalanine	M192T167	192.105	167.1	10.0446	C3H7NO4S	C00606	1.78094e+08	1.35405e+08	65.96	6.02956e+07	4.91903e+07	69.89	2.95	1.56	1.70976e-05	4.77	0.00100173	2.53702	pos
L-Cystine	M241T71	241.093	70.8	13.659	C6H12N2O4S2	C00491	3.61398e+07	4.00675e+07	55.38	6.83372e+07	6.09461e+07	60.1	0.53	-0.92	0.0091866	2.04	0.13482	1.70328	pos
5'-Methylthioadenosine	M298T98	298.096	97.7	2.457	C11H15N5O3S	C00170	6.02397e+07	5.74488e+07	36.48	3.50816e+07	3.68436e+07	37.61	1.72	0.78	0.00543258	2.26	0.0982283	1.79708	pos
Phosphohydroxypyruvic acid	M165T61	164.958	60.5	10	C3H5O7P	C03232	1.67196e+07	1.67116e+07	5.02	1.86254e+07	1.78322e+07	12.83	0.9	-0.16	0.00355271	2.45	0.0719624	2.01232	neg
